# Supplementary material for: Butane-1,4-diaminium 2-(meth­oxy­carbon­yl)benzoate dihydrate
Source: Acta Crystallogr Sect E Struct Rep Online. 2011 Feb 9;67(Pt 3):o587. doi: 10.1107/S1600536811003618 (PMC3052138; doi:10.1107/S1600536811003618)
Supplement: Supplementary file 1 [file e-67-0o587-sup1.cif]

##############################################################################
###                                                                        ###
###        Electronic paper (Acta Crystallographica Section E)             ###
###                                                                        ###
##############################################################################
#                                                                            #
# This CIF contains the data in a paper accepted for publication in Acta     #
# Crystallographica Section E. It conforms to the requirements of Notes      #
# for Authors for Section E, and has been peer reviewed under the auspices   #
# of the IUCr Commission on Journals.                                        #
#                                                                            #
# Full details of the Crystallographic Information File format               #
# are given in the paper "The Crystallographic Information File (CIF):       #
# a New Standard Archive File for Crystallography" by S. R. Hall, F. H.      #
# Allen and I. D. Brown [Acta Cryst. (1991), A47, 655-685].                  #
#                                                                            #
# The current version of the core CIF dictionary is obtainable from          #
# ftp://ftp.iucr.org/pub/cif_core.dic. The current version number is 2.4.    #
#                                                                            #
# Software is freely available for graphical display of the structure(s) in  #
# this CIF.  For information consult the CIF home page http://www.iucr.org/  #
# cif/home.html                                                              #
#                                                                            #
# This file may be used for bona fide research purposes within the           #
# scientific community so long as proper attribution is given to the journal # 
# article from which it was obtained.                                        #
#                                                                            #
##############################################################################
                                             
data_global
_audit_creation_method     SHELXL-97
_journal_data_validation_number     ?
_journal_date_recd_electronic     2011-01-23
_journal_date_accepted     2011-01-28
_journal_name_full     'Acta Crystallographica, Section E'
_journal_year     2011
_journal_volume     67
_journal_issue      3
_journal_page_first     o587
_journal_page_last     o587
_journal_paper_category     QO
_journal_coeditor_code     LH5202
_publ_contact_author_name     'Jian Li'
_publ_contact_author_address
;
Department of Chemistry and Chemical Engineering
Weifang University
Weifang 261061
People's Republic of China
;
_publ_contact_author_email     ljwfu@163.com
_publ_contact_author_fax     '86536 878 5283'
_publ_contact_author_phone     '86536 878 5332'
_publ_section_title
;
Butane-1,4-diaminium 2-(methoxycarbonyl)benzoate dihydrate
;
loop_
    _publ_author_name
    _publ_author_footnote
    _publ_author_address
    'Li, Jian' .
;
Department of Chemistry and Chemical Engineering,
Weifang University
Weifang 261061
People's Republic of China
;
data_I
_chemical_name_systematic
;
Butane-1,4-diaminium 2-(methoxycarbonyl)benzoate dihydrate
;
_chemical_name_common     ?
_chemical_formula_moiety     'C4 H14 N2 2+, 2(C9 H7 O4 -), 2(H2 O)'
_chemical_formula_sum     'C22 H32 N2 O10'
_chemical_formula_iupac     'C4 H14 N2 2+, 2C9 H7 O4 -, 2H2 O'
_chemical_formula_weight     484.50
_chemical_melting_point     ?
_symmetry_cell_setting     monoclinic
_symmetry_space_group_name_H-M     'P 21/c'
_symmetry_space_group_name_Hall     '-P 2ybc'
loop_
    _symmetry_equiv_pos_as_xyz
    'x, y, z'
    '-x, y+1/2, -z+1/2'
    '-x, -y, -z'
    'x, -y-1/2, z-1/2'
_cell_length_a     14.0344(15)
_cell_length_b     8.6746(9)
_cell_length_c     10.2304(11)
_cell_angle_alpha     90.00
_cell_angle_beta     95.6200(10)
_cell_angle_gamma     90.00
_cell_volume     1239.5(2)
_cell_formula_units_Z     2
_cell_measurement_reflns_used     2198
_cell_measurement_theta_min     2.764
_cell_measurement_theta_max     27.533
_cell_measurement_temperature     298(2)
_exptl_crystal_description     block
_exptl_crystal_colour     colorless
_exptl_crystal_size_max     0.50
_exptl_crystal_size_mid     0.48
_exptl_crystal_size_min     0.47
_exptl_crystal_density_diffrn     1.298
_exptl_crystal_density_meas     .
_exptl_crystal_density_method     'not measured'
_exptl_crystal_F_000     516
_exptl_absorpt_coefficient_mu     0.103
_exptl_absorpt_correction_type     multi-scan
_exptl_absorpt_process_details     '(SADABS; Bruker, 1997)'
_exptl_absorpt_correction_T_min     0.9504
_exptl_absorpt_correction_T_max     0.9533
_exptl_special_details
;
;
_diffrn_ambient_temperature     298(2)
_diffrn_radiation_type     MoK\a
_diffrn_radiation_wavelength     0.71073
_diffrn_radiation_source     'fine-focus sealed tube'
_diffrn_radiation_monochromator     graphite
_diffrn_measurement_device_type     'Bruker SMART CCD'
_diffrn_measurement_method     '\f and \w'
_diffrn_detector_area_resol_mean     ?
_diffrn_reflns_number     6001
_diffrn_reflns_av_R_equivalents     0.0371
_diffrn_reflns_av_sigmaI/netI     0.0417
_diffrn_reflns_theta_min     2.76
_diffrn_reflns_theta_max     25.02
_diffrn_reflns_theta_full     25.02
_diffrn_measured_fraction_theta_max     0.998
_diffrn_measured_fraction_theta_full     0.998
_diffrn_reflns_limit_h_min     -12
_diffrn_reflns_limit_h_max     16
_diffrn_reflns_limit_k_min     -10
_diffrn_reflns_limit_k_max     10
_diffrn_reflns_limit_l_min     -10
_diffrn_reflns_limit_l_max     12
_diffrn_standards_number     ?
_diffrn_standards_interval_count     ?
_diffrn_standards_interval_time     ?
_diffrn_standards_decay_%     ?
_refine_special_details
;
Refinement of <i>F</i>^2^ against ALL reflections. The weighted <i>R</i>-factor
<i>wR</i> and goodness of fit <i>S</i> are based on <i>F</i>^2^, conventional
<i>R</i>-factors <i>R</i> are based on <i>F</i>, with <i>F</i> set to zero for
negative <i>F</i>^2^. The threshold expression of <i>F</i>^2^ >
\s(<i>F</i>^2^) is used only for calculating <i>R</i>-factors(gt) <i>etc</i>.
and is not relevant to the choice of reflections for refinement.
<i>R</i>-factors based on <i>F</i>^2^ are statistically about twice as large
as those based on <i>F</i>, and <i>R</i>- factors based on ALL data will be
even larger.
;
_reflns_number_total     2178
_reflns_number_gt     1601
_reflns_threshold_expression     I>2\s(I)
_refine_ls_structure_factor_coef     Fsqd
_refine_ls_matrix_type     full
_refine_ls_R_factor_all     0.0653
_refine_ls_R_factor_gt     0.0425
_refine_ls_wR_factor_gt     0.1018
_refine_ls_wR_factor_ref     0.1226
_refine_ls_goodness_of_fit_ref     1.072
_refine_ls_restrained_S_all     1.072
_refine_ls_number_reflns     2178
_refine_ls_number_parameters     157
_refine_ls_number_restraints     0
_refine_ls_hydrogen_treatment     constr
_refine_ls_weighting_scheme     calc
_refine_ls_weighting_details
         'calc w=1/[\s^2^(Fo^2^)+(0.0556P)^2^+0.3140P] where P=(Fo^2^+2Fc^2^)/3'
_atom_sites_solution_hydrogens     geom
_atom_sites_solution_primary     direct
_atom_sites_solution_secondary     difmap
_refine_ls_shift/su_max     0.000
_refine_ls_shift/su_mean     0.000
_refine_diff_density_max     0.172
_refine_diff_density_min     -0.203
_refine_ls_extinction_method     'SHELXL97 (Sheldrick, 2008)'
_refine_ls_extinction_coef     0.118(8)
_refine_ls_extinction_expression
                                  'Fc^*^=kFc[1+0.001xFc^2^\l^3^/sin(2\q)]^-1/4^'
loop_
    _atom_type_symbol
    _atom_type_description
    _atom_type_scat_dispersion_real
    _atom_type_scat_dispersion_imag
    _atom_type_scat_source
    'C' 'C' 0.0033 0.0016
                         'International Tables Vol C Tables 4.2.6.8 and 6.1.1.4'
    'H' 'H' 0.0000 0.0000
                         'International Tables Vol C Tables 4.2.6.8 and 6.1.1.4'
    'N' 'N' 0.0061 0.0033
                         'International Tables Vol C Tables 4.2.6.8 and 6.1.1.4'
    'O' 'O' 0.0106 0.0060
                         'International Tables Vol C Tables 4.2.6.8 and 6.1.1.4'
_computing_data_collection     'SMART (Bruker, 1997)'
_computing_cell_refinement     'SAINT (Bruker, 1997)'
_computing_data_reduction     'SAINT (Bruker, 1997)'
_computing_structure_solution     'SHELXS97 (Sheldrick, 2008)'
_computing_structure_refinement     'SHELXL97 (Sheldrick, 2008)'
_computing_molecular_graphics
                             'SHELXTL (Sheldrick, 2008) and PLATON (Spek, 2009)'
_computing_publication_material     'SHELXTL (Sheldrick, 2008)'
loop_
    _atom_site_type_symbol
    _atom_site_label
    _atom_site_fract_x
    _atom_site_fract_y
    _atom_site_fract_z
    _atom_site_U_iso_or_equiv
    _atom_site_adp_type
    _atom_site_calc_flag
    _atom_site_refinement_flags
    _atom_site_occupancy
    _atom_site_disorder_assembly
    _atom_site_disorder_group
    N N1 0.44862(11) 0.25834(17) 0.79462(15) 0.0369(4) Uani d . 1 . .
    H H1A 0.5061 0.2597 0.7647 0.055 Uiso calc R 1 . .
    H H1B 0.4252 0.3537 0.7944 0.055 Uiso calc R 1 . .
    H H1C 0.4094 0.1986 0.7432 0.055 Uiso calc R 1 . .
    O O1 0.13265(10) 0.39089(19) 0.54038(16) 0.0622(5) Uani d . 1 . .
    O O2 0.28346(10) 0.43510(19) 0.61583(16) 0.0596(5) Uani d . 1 . .
    O O3 0.37929(10) 0.54277(15) 0.88018(14) 0.0458(4) Uani d . 1 . .
    O O4 0.35667(9) 0.74614(15) 0.74950(14) 0.0479(4) Uani d . 1 . .
    O O5 0.33244(12) 0.04093(17) 0.63792(15) 0.0628(5) Uani d . 1 . .
    H H5C 0.3453 0.0256 0.5595 0.075 Uiso d R 1 . .
    H H5D 0.3382 -0.0443 0.6790 0.075 Uiso d R 1 . .
    C C1 0.19982(14) 0.4525(2) 0.62583(19) 0.0376(5) Uani d . 1 . .
    C C2 0.32751(13) 0.6373(2) 0.81441(18) 0.0342(4) Uani d . 1 . .
    C C3 0.15919(12) 0.5400(2) 0.73169(18) 0.0351(5) Uani d . 1 . .
    C C4 0.22064(13) 0.6245(2) 0.82091(18) 0.0344(5) Uani d . 1 . .
    C C5 0.18168(15) 0.7007(2) 0.9231(2) 0.0490(6) Uani d . 1 . .
    H H5 0.2216 0.7570 0.9833 0.059 Uiso calc R 1 . .
    C C6 0.08535(16) 0.6941(3) 0.9366(2) 0.0587(6) Uani d . 1 . .
    H H6 0.0608 0.7457 1.0056 0.070 Uiso calc R 1 . .
    C C7 0.02511(16) 0.6117(3) 0.8485(2) 0.0565(6) Uani d . 1 . .
    H H7 -0.0401 0.6075 0.8579 0.068 Uiso calc R 1 . .
    C C8 0.06155(14) 0.5354(2) 0.7462(2) 0.0469(5) Uani d . 1 . .
    H H8 0.0206 0.4804 0.6863 0.056 Uiso calc R 1 . .
    C C9 0.16701(18) 0.2992(4) 0.4371(3) 0.0783(9) Uani d . 1 . .
    H H9A 0.2048 0.3625 0.3851 0.117 Uiso calc R 1 . .
    H H9B 0.1135 0.2580 0.3825 0.117 Uiso calc R 1 . .
    H H9C 0.2055 0.2161 0.4751 0.117 Uiso calc R 1 . .
    C C10 0.45726(13) 0.1967(2) 0.93045(17) 0.0337(4) Uani d . 1 . .
    H H10A 0.3955 0.2014 0.9654 0.040 Uiso calc R 1 . .
    H H10B 0.5020 0.2592 0.9860 0.040 Uiso calc R 1 . .
    C C11 0.49175(14) 0.0324(2) 0.93138(17) 0.0353(5) Uani d . 1 . .
    H H11A 0.5510 0.0274 0.8901 0.042 Uiso calc R 1 . .
    H H11B 0.4447 -0.0306 0.8801 0.042 Uiso calc R 1 . .
loop_
    _atom_site_aniso_label
    _atom_site_aniso_U_11
    _atom_site_aniso_U_22
    _atom_site_aniso_U_33
    _atom_site_aniso_U_12
    _atom_site_aniso_U_13
    _atom_site_aniso_U_23
    N1 0.0428(9) 0.0320(8) 0.0361(9) 0.0064(7) 0.0048(7) 0.0075(7)
    O1 0.0412(8) 0.0820(12) 0.0614(11) -0.0001(8) -0.0048(7) -0.0318(9)
    O2 0.0391(9) 0.0752(11) 0.0644(11) -0.0021(7) 0.0052(7) -0.0322(9)
    O3 0.0441(8) 0.0439(8) 0.0481(9) 0.0115(6) -0.0026(6) 0.0025(7)
    O4 0.0462(9) 0.0374(8) 0.0612(10) -0.0023(6) 0.0106(7) 0.0063(7)
    O5 0.0936(13) 0.0428(8) 0.0488(10) -0.0037(8) -0.0094(8) 0.0011(7)
    C1 0.0365(11) 0.0357(10) 0.0398(11) -0.0011(8) 0.0001(8) -0.0013(8)
    C2 0.0391(10) 0.0279(9) 0.0351(10) 0.0004(8) 0.0008(8) -0.0071(8)
    C3 0.0352(10) 0.0325(10) 0.0374(11) 0.0026(8) 0.0023(8) 0.0043(8)
    C4 0.0382(10) 0.0275(9) 0.0372(11) 0.0038(8) 0.0024(8) 0.0037(8)
    C5 0.0479(13) 0.0505(12) 0.0486(13) 0.0046(10) 0.0041(10) -0.0111(10)
    C6 0.0530(14) 0.0701(15) 0.0548(15) 0.0104(12) 0.0146(11) -0.0149(12)
    C7 0.0386(12) 0.0694(15) 0.0634(15) 0.0079(11) 0.0144(10) -0.0010(13)
    C8 0.0378(11) 0.0493(12) 0.0530(14) -0.0004(9) 0.0014(9) 0.0017(10)
    C9 0.0604(16) 0.101(2) 0.0702(19) 0.0054(14) -0.0111(13) -0.0481(16)
    C10 0.0425(11) 0.0302(9) 0.0286(10) 0.0033(8) 0.0044(8) 0.0020(8)
    C11 0.0457(11) 0.0307(9) 0.0295(10) 0.0041(8) 0.0035(8) 0.0007(8)
_geom_special_details
;
All e.s.d.'s (except the e.s.d. in the dihedral angle between two l.s. planes)
are estimated using the full covariance matrix. The cell e.s.d.'s are taken
into account individually in the estimation of e.s.d.'s in distances, angles
and torsion angles; correlations between e.s.d.'s in cell parameters are only
used when they are defined by crystal symmetry. An approximate (isotropic)
treatment of cell e.s.d.'s is used for estimating e.s.d.'s involving l.s.
planes.
;
loop_
    _geom_bond_atom_site_label_1
    _geom_bond_atom_site_label_2
    _geom_bond_site_symmetry_2
    _geom_bond_distance
    _geom_bond_publ_flag
    N1 C10 . 1.483(2) ?
    N1 H1A . 0.8900 ?
    N1 H1B . 0.8900 ?
    N1 H1C . 0.8900 ?
    O1 C1 . 1.333(2) ?
    O1 C9 . 1.443(3) ?
    O2 C1 . 1.198(2) ?
    O3 C2 . 1.248(2) ?
    O4 C2 . 1.246(2) ?
    O5 H5C . 0.8500 ?
    O5 H5D . 0.8500 ?
    C1 C3 . 1.481(3) ?
    C2 C4 . 1.512(3) ?
    C3 C8 . 1.393(3) ?
    C3 C4 . 1.400(3) ?
    C4 C5 . 1.393(3) ?
    C5 C6 . 1.373(3) ?
    C5 H5 . 0.9300 ?
    C6 C7 . 1.374(3) ?
    C6 H6 . 0.9300 ?
    C7 C8 . 1.378(3) ?
    C7 H7 . 0.9300 ?
    C8 H8 . 0.9300 ?
    C9 H9A . 0.9600 ?
    C9 H9B . 0.9600 ?
    C9 H9C . 0.9600 ?
    C10 C11 . 1.505(2) ?
    C10 H10A . 0.9700 ?
    C10 H10B . 0.9700 ?
    C11 C11 3_657 1.509(3) ?
    C11 H11A . 0.9700 ?
    C11 H11B . 0.9700 ?
loop_
    _geom_angle_atom_site_label_1
    _geom_angle_atom_site_label_2
    _geom_angle_atom_site_label_3
    _geom_angle_site_symmetry_1
    _geom_angle_site_symmetry_3
    _geom_angle
    _geom_angle_publ_flag
    C10 N1 H1A . . 109.5 ?
    C10 N1 H1B . . 109.5 ?
    H1A N1 H1B . . 109.5 ?
    C10 N1 H1C . . 109.5 ?
    H1A N1 H1C . . 109.5 ?
    H1B N1 H1C . . 109.5 ?
    C1 O1 C9 . . 115.83(17) ?
    H5C O5 H5D . . 108.2 ?
    O2 C1 O1 . . 121.97(18) ?
    O2 C1 C3 . . 125.28(17) ?
    O1 C1 C3 . . 112.75(16) ?
    O4 C2 O3 . . 125.51(18) ?
    O4 C2 C4 . . 117.28(16) ?
    O3 C2 C4 . . 117.10(16) ?
    C8 C3 C4 . . 119.66(18) ?
    C8 C3 C1 . . 121.09(17) ?
    C4 C3 C1 . . 119.22(16) ?
    C5 C4 C3 . . 118.40(17) ?
    C5 C4 C2 . . 117.51(17) ?
    C3 C4 C2 . . 124.08(16) ?
    C6 C5 C4 . . 121.2(2) ?
    C6 C5 H5 . . 119.4 ?
    C4 C5 H5 . . 119.4 ?
    C5 C6 C7 . . 120.3(2) ?
    C5 C6 H6 . . 119.9 ?
    C7 C6 H6 . . 119.9 ?
    C6 C7 C8 . . 119.8(2) ?
    C6 C7 H7 . . 120.1 ?
    C8 C7 H7 . . 120.1 ?
    C7 C8 C3 . . 120.6(2) ?
    C7 C8 H8 . . 119.7 ?
    C3 C8 H8 . . 119.7 ?
    O1 C9 H9A . . 109.5 ?
    O1 C9 H9B . . 109.5 ?
    H9A C9 H9B . . 109.5 ?
    O1 C9 H9C . . 109.5 ?
    H9A C9 H9C . . 109.5 ?
    H9B C9 H9C . . 109.5 ?
    N1 C10 C11 . . 110.12(14) ?
    N1 C10 H10A . . 109.6 ?
    C11 C10 H10A . . 109.6 ?
    N1 C10 H10B . . 109.6 ?
    C11 C10 H10B . . 109.6 ?
    H10A C10 H10B . . 108.2 ?
    C10 C11 C11 . 3_657 112.22(19) ?
    C10 C11 H11A . . 109.2 ?
    C11 C11 H11A 3_657 . 109.2 ?
    C10 C11 H11B . . 109.2 ?
    C11 C11 H11B 3_657 . 109.2 ?
    H11A C11 H11B . . 107.9 ?
loop_
    _geom_torsion_atom_site_label_1
    _geom_torsion_atom_site_label_2
    _geom_torsion_atom_site_label_3
    _geom_torsion_atom_site_label_4
    _geom_torsion_site_symmetry_1
    _geom_torsion_site_symmetry_2
    _geom_torsion_site_symmetry_3
    _geom_torsion_site_symmetry_4
    _geom_torsion
    _geom_torsion_publ_flag
    C9 O1 C1 O2 . . . . 1.4(3) ?
    C9 O1 C1 C3 . . . . -177.8(2) ?
    O2 C1 C3 C8 . . . . -170.6(2) ?
    O1 C1 C3 C8 . . . . 8.6(3) ?
    O2 C1 C3 C4 . . . . 7.4(3) ?
    O1 C1 C3 C4 . . . . -173.44(17) ?
    C8 C3 C4 C5 . . . . 0.7(3) ?
    C1 C3 C4 C5 . . . . -177.31(17) ?
    C8 C3 C4 C2 . . . . -179.96(17) ?
    C1 C3 C4 C2 . . . . 2.1(3) ?
    O4 C2 C4 C5 . . . . -90.2(2) ?
    O3 C2 C4 C5 . . . . 86.2(2) ?
    O4 C2 C4 C3 . . . . 90.4(2) ?
    O3 C2 C4 C3 . . . . -93.2(2) ?
    C3 C4 C5 C6 . . . . -0.2(3) ?
    C2 C4 C5 C6 . . . . -179.6(2) ?
    C4 C5 C6 C7 . . . . -0.1(4) ?
    C5 C6 C7 C8 . . . . 0.0(4) ?
    C6 C7 C8 C3 . . . . 0.5(3) ?
    C4 C3 C8 C7 . . . . -0.8(3) ?
    C1 C3 C8 C7 . . . . 177.12(19) ?
    N1 C10 C11 C11 . . . 3_657 176.08(19) ?
loop_
    _geom_hbond_atom_site_label_D
    _geom_hbond_atom_site_label_H
    _geom_hbond_atom_site_label_A
    _geom_hbond_site_symmetry_A
    _geom_hbond_distance_DH
    _geom_hbond_distance_HA
    _geom_hbond_distance_DA
    _geom_hbond_angle_DHA
    N1 H1A O4 2_646 0.89 1.95 2.815(2) 164
    N1 H1B O3 . 0.89 2.00 2.823(2) 154
    N1 H1C O5 . 0.89 1.99 2.876(2) 172
    O5 H5C O3 4_565 0.85 2.03 2.873(2) 172
    O5 H5D O4 1_545 0.85 1.96 2.808(2) 172
    C11 H11A O2 2_646 0.97 2.46 3.346(2) 151
