# Supplementary material for: Butane-1,4-diaminium 2-(meth­oxy­carbon­yl)benzoate dihydrate
Source: Acta Crystallogr Sect E Struct Rep Online. 2011 Feb 9;67(Pt 3):o587. doi: 10.1107/S1600536811003618 (PMC3052138; doi:10.1107/S1600536811003618)
Supplement: Supplementary file 2 [file e-67-0o587-Isup2.hkl]

# 
# h,k,l, Fc-squared, Fo-squared, sigma(Fo-squared) and status flag 
# 
data_I
_shelx_title ' 101206g in P2(1)/c' 
_shelx_refln_list_code          4 
_shelx_F_calc_maximum      137.66 
_exptl_crystal_F_000       516.00 
_reflns_d_resolution_high  0.8403 
 
loop_ 
 _symmetry_equiv_pos_as_xyz 
 'x, y, z' 
 '-x, y+1/2, -z+1/2' 
 '-x, -y, -z' 
 'x, -y-1/2, z-1/2' 
 
_cell_length_a    14.0344 
_cell_length_b     8.6746 
_cell_length_c    10.2304 
_cell_angle_alpha  90.000 
_cell_angle_beta   95.620 
_cell_angle_gamma  90.000 
 
_shelx_F_squared_multiplier     1.000 
 
loop_ 
 _refln_index_h 
 _refln_index_k 
 _refln_index_l 
 _refln_F_squared_calc 
 _refln_F_squared_meas 
 _refln_F_squared_sigma 
 _refln_observed_status 
   2   0   0      147.87      195.80      6.67 o 
   3   0   0      630.21      474.91     15.41 o 
   4   0   0     1324.75     1361.93     41.59 o 
   5   0   0       10.88       11.34      1.93 o 
   6   0   0     3317.77     3287.92     68.85 o 
   7   0   0      509.78      506.50     11.84 o 
   8   0   0      198.56      203.03      5.50 o 
   9   0   0        9.72       12.96      3.05 o 
  10   0   0      198.67      204.95     10.42 o 
  11   0   0      116.94      114.71      7.81 o 
  12   0   0      106.64       93.17      7.44 o 
  13   0   0        9.08       -1.24      3.28 o 
  14   0   0       41.57       39.15      6.60 o 
  15   0   0        0.83        1.22      4.03 o 
  16   0   0        2.13        3.51      4.42 o 
   1   1   0      349.75      387.51     14.87 o 
   2   1   0        0.73        0.71      0.29 o 
   3   1   0      107.96       79.02      2.02 o 
   4   1   0     4022.49     3911.31     66.54 o 
   5   1   0      763.37      715.46     13.23 o 
   6   1   0     5210.91     5457.16     92.88 o 
   7   1   0       70.97       62.96      2.34 o 
   8   1   0      292.21      277.93      8.88 o 
   9   1   0       15.82       23.86      1.76 o 
  10   1   0        3.01       -0.65      1.57 o 
  11   1   0       10.06        6.01      2.30 o 
  12   1   0        5.11        0.98      2.38 o 
  13   1   0       88.79       70.89      4.95 o 
  14   1   0        2.46       -2.36      2.42 o 
  15   1   0       40.63       41.01      4.90 o 
  16   1   0       17.73       14.13      3.84 o 
   0   2   0      350.32      415.14      9.51 o 
   1   2   0      222.21      184.72      4.46 o 
   2   2   0      655.60      595.58      8.32 o 
   3   2   0     1535.07     1387.52     21.16 o 
   4   2   0       87.84       95.63      2.11 o 
   5   2   0      151.69      144.70      3.68 o 
   6   2   0      147.63      153.32      4.00 o 
   7   2   0        0.58       -0.50      0.84 o 
   8   2   0      161.71      157.54      5.90 o 
   9   2   0      602.05      669.36     13.50 o 
  10   2   0      208.84      218.65     10.06 o 
  11   2   0      349.04      348.56     10.98 o 
  12   2   0        9.07        7.29      4.00 o 
  13   2   0        2.81        1.12      2.49 o 
  14   2   0       51.68       45.43      5.95 o 
  15   2   0       12.76       11.55      5.00 o 
  16   2   0        4.74       -1.09      2.97 o 
   1   3   0      792.86      767.92     15.78 o 
   2   3   0       35.79       28.50      0.86 o 
   3   3   0     1082.76     1029.61     14.25 o 
   4   3   0     1456.72     1453.12     19.87 o 
   5   3   0     1318.73     1363.62     18.83 o 
   6   3   0       74.35       73.52      1.92 o 
   7   3   0      109.70      107.36      2.64 o 
   8   3   0       38.89       38.41      2.35 o 
   9   3   0       22.13       19.68      2.19 o 
  10   3   0       16.26       13.46      2.03 o 
  11   3   0       29.96       25.04      3.43 o 
  12   3   0      101.05      100.65      5.61 o 
  13   3   0       29.06       32.98      4.25 o 
  14   3   0      246.98      263.08     10.20 o 
  15   3   0       56.58       62.69      5.79 o 
   0   4   0     2317.88     2169.28     46.45 o 
   1   4   0     2249.19     2148.51     32.53 o 
   2   4   0      466.75      452.57      7.87 o 
   3   4   0       17.39       19.23      1.30 o 
   4   4   0      203.83      200.82      3.71 o 
   5   4   0        0.51        0.74      0.67 o 
   6   4   0       92.73       86.04      2.27 o 
   7   4   0      397.89      389.92      7.55 o 
   8   4   0       30.49       32.68      2.14 o 
   9   4   0      146.27      147.75      4.15 o 
  10   4   0       95.20       91.29      3.39 o 
  11   4   0      416.07      417.22      8.76 o 
  12   4   0        2.06       -0.24      1.80 o 
  13   4   0        0.00       -2.65      1.77 o 
  14   4   0        9.42        7.87      2.56 o 
  15   4   0       14.22       19.92      3.36 o 
   1   5   0      147.39      145.62      3.61 o 
   2   5   0       35.32       32.72      1.52 o 
   3   5   0      873.42      878.56     12.82 o 
   4   5   0        6.64        6.12      0.92 o 
   5   5   0      445.35      458.40      7.41 o 
   6   5   0      376.62      367.62      6.35 o 
   7   5   0      371.82      391.83      9.67 o 
   8   5   0      142.99      148.59      4.15 o 
   9   5   0      183.89      184.56      4.95 o 
  10   5   0      220.72      229.25      5.87 o 
  11   5   0       46.45       51.30      3.22 o 
  12   5   0       12.06        9.20      5.37 o 
  13   5   0       11.37       11.08      3.47 o 
  14   5   0       20.54       14.76      3.53 o 
   0   6   0      279.34      257.85      8.00 o 
   1   6   0       49.56       46.75      2.24 o 
   2   6   0        9.28        7.37      1.30 o 
   3   6   0       40.05       37.29      2.10 o 
   4   6   0        6.74        3.76      1.86 o 
   5   6   0        7.99        7.43      1.69 o 
   6   6   0        0.01       -0.66      1.36 o 
   7   6   0       25.30       26.37      5.71 o 
   8   6   0       27.82       23.60      3.38 o 
   9   6   0        9.33       13.85      3.02 o 
  10   6   0        8.40        4.00      2.74 o 
  11   6   0       20.01       26.62      3.92 o 
  12   6   0       61.54       77.08      8.76 o 
  13   6   0        8.10       10.18      5.28 o 
   1   7   0       39.90       40.49      3.22 o 
   2   7   0      244.29      235.65      5.65 o 
   3   7   0      286.50      282.41      6.40 o 
   4   7   0       39.75       44.03      3.21 o 
   5   7   0        0.68        3.06      1.76 o 
   6   7   0       63.54       64.06      4.41 o 
   7   7   0       70.76       74.97      4.91 o 
   8   7   0      174.75      166.90      7.53 o 
   9   7   0        2.64        2.16      2.77 o 
  10   7   0       64.01       71.17      7.51 o 
  11   7   0       51.90       47.50      8.92 o 
  12   7   0       23.86       30.82      9.92 o 
   0   8   0        0.17       -2.73      1.84 o 
   1   8   0       10.74       11.47      1.94 o 
   2   8   0        2.65        1.23      1.61 o 
   3   8   0       55.13       48.23      2.79 o 
   4   8   0        0.21       -2.37      1.58 o 
   5   8   0        0.37       -1.34      1.74 o 
   6   8   0        1.77       -0.25      3.15 o 
   7   8   0       12.91       16.91      3.49 o 
   8   8   0       22.85       38.81      4.85 o 
   9   8   0      149.72      155.04      7.87 o 
  10   8   0       38.80       49.66      5.61 o 
   1   9   0       76.17       77.63      3.57 o 
   2   9   0       25.12       25.24      2.64 o 
   3   9   0        2.81        0.49      2.20 o 
   4   9   0       18.62       21.04      3.11 o 
   5   9   0       21.14       25.56      4.70 o 
   6   9   0       15.98        9.78      3.50 o 
   7   9   0        0.04       -4.05      2.70 o 
   8   9   0        0.38       -3.80      2.53 o 
   0  10   0      155.54      156.19      7.65 o 
   1  10   0       49.18       56.89      4.28 o 
   2  10   0       17.73       19.73      3.25 o 
   3  10   0       34.82       37.67      4.00 o 
   4  10   0       20.15       29.66      4.73 o 
 -16   1   1       16.36        5.55      7.46 o 
 -15   1   1       36.43       37.49      4.87 o 
 -14   1   1      148.71      132.70      7.09 o 
 -13   1   1      212.97      224.40      8.84 o 
 -12   1   1       83.84       61.65      4.33 o 
 -11   1   1       15.10       14.77      2.75 o 
 -10   1   1       14.67       15.64      2.87 o 
  -9   1   1       94.39       94.88      3.23 o 
  -8   1   1      511.47      526.39     10.69 o 
  -7   1   1      801.87      860.68     13.69 o 
  -6   1   1      630.64      703.74     11.26 o 
  -5   1   1      303.26      334.39      5.75 o 
  -4   1   1      764.01      775.83     16.18 o 
  -3   1   1     4670.32     4674.19     82.20 o 
  -2   1   1     1670.74     1567.01     24.09 o 
  -1   1   1     5969.41     5943.66    173.55 o 
   0   1   1      342.46      334.29      6.19 o 
   1   1   1     5638.72     5020.36    244.14 o 
   2   1   1     1420.13     1498.78     30.35 o 
   3   1   1     7105.01     7547.77    167.53 o 
   4   1   1     1060.56     1107.77     19.64 o 
   5   1   1     1523.45     1598.98     43.67 o 
   6   1   1      410.19      415.67     14.01 o 
   7   1   1      575.65      533.92     10.56 o 
   8   1   1      199.12      179.66      4.60 o 
   9   1   1       74.23       78.05      4.04 o 
  10   1   1      132.39      131.16      5.66 o 
  11   1   1       58.70       44.75      4.31 o 
  12   1   1        7.57        3.25      2.48 o 
  13   1   1        0.98       -3.28      2.19 o 
  14   1   1       26.35       29.14      4.21 o 
  15   1   1        1.87       -3.10      2.82 o 
  16   1   1        7.12        3.88      3.26 o 
 -16   2   1        3.88        6.63      2.81 o 
 -15   2   1        1.36        0.30      2.05 o 
 -14   2   1       20.18       18.42      3.60 o 
 -13   2   1       13.11        5.01      2.79 o 
 -12   2   1       53.43       50.09      4.77 o 
 -11   2   1        9.26        4.38      2.25 o 
 -10   2   1       68.84       70.51      3.08 o 
  -9   2   1      106.48      102.04      3.62 o 
  -8   2   1        0.58       -0.19      0.96 o 
  -7   2   1      319.42      326.97      5.88 o 
  -6   2   1      131.13      131.09      2.64 o 
  -5   2   1      146.98      162.30      3.03 o 
  -4   2   1      402.67      419.31      8.75 o 
  -3   2   1     1084.72     1032.66     19.57 o 
  -2   2   1     1566.91     1526.46     21.50 o 
  -1   2   1     7216.40     6374.92    340.09 o 
   1   2   1     4068.79     3851.64     87.44 o 
   2   2   1      853.67      869.33     13.93 o 
   3   2   1        8.01        5.31      1.59 o 
   4   2   1       68.58       65.05      1.67 o 
   5   2   1      402.90      423.87      8.46 o 
   6   2   1      627.80      624.08     12.06 o 
   7   2   1      556.56      620.98     12.21 o 
   8   2   1      146.75      153.65      4.35 o 
   9   2   1        0.01       -1.00      1.10 o 
  10   2   1       10.29        5.72      2.12 o 
  11   2   1      308.46      287.44      9.64 o 
  12   2   1       48.84       44.34      4.94 o 
  13   2   1       90.45       85.96      5.42 o 
  14   2   1       26.19       23.05      3.90 o 
  15   2   1       13.93       10.45      3.35 o 
  16   2   1       37.78       47.46      5.73 o 
 -15   3   1       13.82       10.49      2.80 o 
 -14   3   1       22.36       25.35      4.83 o 
 -13   3   1      179.37      191.44      6.53 o 
 -12   3   1       26.52       28.09      2.95 o 
 -11   3   1        1.18       -1.06      1.53 o 
 -10   3   1       21.83       15.84      1.83 o 
  -9   3   1       11.77        8.00      1.43 o 
  -8   3   1       68.41       65.23      2.50 o 
  -7   3   1      324.09      311.98      5.34 o 
  -6   3   1        3.32        7.69      5.07 o 
  -5   3   1        0.09       -0.58      0.56 o 
  -4   3   1      238.35      274.24      4.58 o 
  -3   3   1        0.45        0.29      0.46 o 
  -2   3   1      421.23      394.20      5.38 o 
  -1   3   1      154.95      157.44      2.82 o 
   0   3   1       91.72       93.52      2.37 o 
   1   3   1      614.92      537.19      8.88 o 
   2   3   1      268.06      251.27      5.02 o 
   3   3   1      637.25      695.51     12.05 o 
   4   3   1     2365.24     2380.05     40.06 o 
   5   3   1      127.72      113.97      3.16 o 
   6   3   1       74.73       64.10      1.94 o 
   7   3   1       22.85       31.16      2.02 o 
   8   3   1      697.25      690.23     13.77 o 
   9   3   1       19.76       21.56      2.06 o 
  10   3   1      988.35     1000.63     19.56 o 
  11   3   1        0.00        0.88      2.02 o 
  12   3   1       65.08       62.12      4.47 o 
  13   3   1        0.61       -2.59      2.24 o 
  14   3   1        1.52       -0.87      2.70 o 
  15   3   1        0.03       -1.77      2.85 o 
 -15   4   1        0.57        0.28      2.30 o 
 -14   4   1       20.37       19.06      2.99 o 
 -13   4   1        5.91        3.66      2.31 o 
 -12   4   1        5.93        4.03      2.11 o 
 -11   4   1       41.70       44.23      2.92 o 
 -10   4   1       50.46       52.82      2.72 o 
  -9   4   1        0.02       -1.18      1.14 o 
  -8   4   1      348.28      341.96      7.06 o 
  -7   4   1      581.54      601.89      9.41 o 
  -6   4   1      111.91      105.69      2.59 o 
  -5   4   1       15.19       19.67      1.25 o 
  -4   4   1       62.40       62.31      1.79 o 
  -3   4   1        5.16        6.26      0.69 o 
  -2   4   1       82.42       71.26      2.18 o 
  -1   4   1       25.48       19.54      1.34 o 
   0   4   1       47.07       46.50      1.75 o 
   1   4   1        3.35        1.96      0.76 o 
   2   4   1      874.47      869.76     11.24 o 
   3   4   1      584.92      582.92      8.66 o 
   4   4   1      314.43      334.52      7.76 o 
   5   4   1        0.43       -0.62      0.63 o 
   6   4   1        2.28        0.25      0.75 o 
   7   4   1      111.41       95.91      3.40 o 
   8   4   1       13.15       14.39      1.92 o 
   9   4   1      114.74      105.98      3.95 o 
  10   4   1       80.89       80.60      3.56 o 
  11   4   1      454.03      460.89     13.55 o 
  12   4   1       24.68       26.48      5.31 o 
  13   4   1      191.85      185.76      8.05 o 
  14   4   1       18.34       18.53      3.92 o 
  15   4   1       27.30       22.12      3.66 o 
 -14   5   1        6.47        3.43      3.27 o 
 -13   5   1        0.82       -1.92      2.49 o 
 -12   5   1        0.41       -2.78      3.55 o 
 -11   5   1       59.08       70.31      6.04 o 
 -10   5   1      161.31      183.29      5.95 o 
  -9   5   1        1.18        0.75      1.60 o 
  -8   5   1        2.35        0.46      1.45 o 
  -7   5   1       17.21       12.68      1.85 o 
  -6   5   1       68.23       70.15      3.74 o 
  -5   5   1       14.03        9.08      1.30 o 
  -4   5   1      333.60      344.48      6.67 o 
  -3   5   1       43.45       41.36      1.58 o 
  -2   5   1      477.54      461.27      8.77 o 
  -1   5   1      536.74      547.55     10.72 o 
   0   5   1       10.76        9.96      1.33 o 
   1   5   1       51.01       48.61      2.04 o 
   2   5   1       53.60       45.24      1.28 o 
   3   5   1      107.04      104.92      2.43 o 
   4   5   1      403.75      446.70      7.20 o 
   5   5   1      110.47      119.91      2.86 o 
   6   5   1        0.08        1.00      0.89 o 
   7   5   1        2.10        1.05      1.14 o 
   8   5   1        6.91        3.03      1.33 o 
   9   5   1       25.67       22.28      2.09 o 
  10   5   1       47.34       41.71      4.53 o 
  11   5   1       11.41       14.46      2.10 o 
  12   5   1        0.45       -2.09      1.72 o 
  13   5   1       14.69       12.36      3.54 o 
  14   5   1        7.69        4.44      3.32 o 
 -13   6   1       25.40       23.60      5.92 o 
 -12   6   1       68.56       70.08      5.93 o 
 -11   6   1       89.74       89.38      5.59 o 
 -10   6   1      633.48      716.70     25.92 o 
  -9   6   1      417.71      448.34     16.82 o 
  -8   6   1       10.77       14.86      4.22 o 
  -7   6   1        0.06       -0.12      1.80 o 
  -6   6   1       62.58       58.89      3.01 o 
  -5   6   1        1.95        0.83      1.41 o 
  -4   6   1     1216.84     1261.57     23.94 o 
  -3   6   1        2.39        2.08      1.13 o 
  -2   6   1      105.54      114.13      3.41 o 
  -1   6   1       12.94       12.79      1.57 o 
   0   6   1      192.48      183.48      4.53 o 
   1   6   1       90.39       81.27      2.86 o 
   2   6   1       90.63       88.04      3.10 o 
   3   6   1       54.46       53.14      2.81 o 
   4   6   1       59.77       54.53      2.89 o 
   5   6   1      104.80       96.03      3.79 o 
   6   6   1        1.81       -0.53      1.67 o 
   7   6   1        2.53        0.73      1.85 o 
   8   6   1        5.27        1.91      2.10 o 
   9   6   1      105.19       94.89      5.36 o 
  10   6   1      119.05      125.43      7.13 o 
  11   6   1        5.07        3.26      2.54 o 
  12   6   1        1.99       -1.66      3.46 o 
  13   6   1       12.76       14.27      5.44 o 
 -12   7   1        1.03        4.39      3.25 o 
 -11   7   1        4.90       10.58      3.59 o 
 -10   7   1      132.28      151.93      7.44 o 
  -9   7   1        1.31       -0.78      3.00 o 
  -8   7   1        9.89        9.12      3.16 o 
  -7   7   1        0.15       -1.73      2.09 o 
  -6   7   1        0.12       -2.14      1.99 o 
  -5   7   1        0.00       -0.86      1.51 o 
  -4   7   1        0.58       -0.87      1.20 o 
  -3   7   1        6.26        6.13      1.48 o 
  -2   7   1        2.98        3.04      1.66 o 
  -1   7   1       12.37       13.02      1.75 o 
   0   7   1       25.81       22.76      2.12 o 
   1   7   1        5.47        5.51      1.46 o 
   2   7   1       51.23       48.65      2.59 o 
   3   7   1        0.23       -1.72      1.15 o 
   4   7   1       94.79       86.02      3.86 o 
   5   7   1        6.72        6.25      1.98 o 
   6   7   1        2.19        0.14      2.07 o 
   7   7   1       23.79       27.42      3.79 o 
   8   7   1       52.01       65.62      4.71 o 
   9   7   1       13.82       11.67      3.16 o 
  10   7   1       42.51       50.99      5.21 o 
  11   7   1       11.22       15.27      5.90 o 
  12   7   1       44.44       48.62      5.32 o 
 -10   8   1       56.45       64.77      6.04 o 
  -9   8   1       13.22       16.26      5.76 o 
  -8   8   1        7.10        4.69      3.20 o 
  -7   8   1       16.06       23.52      3.95 o 
  -6   8   1       75.00       84.72      5.45 o 
  -5   8   1       23.36       24.68      3.76 o 
  -4   8   1       30.51       26.93      3.35 o 
  -3   8   1        2.99        0.64      1.82 o 
  -2   8   1       13.39       16.67      3.64 o 
  -1   8   1       46.33       54.23      3.02 o 
   0   8   1      159.07      154.84      4.73 o 
   1   8   1        5.23        1.05      1.61 o 
   2   8   1       28.47       25.72      2.42 o 
   3   8   1       18.99       24.82      2.90 o 
   4   8   1       17.94       16.65      2.69 o 
   5   8   1       66.93       65.18      4.76 o 
   6   8   1        0.01        0.09      2.95 o 
   7   8   1        1.67        2.60      3.54 o 
   8   8   1        0.65       -0.75      3.42 o 
   9   8   1       11.47        7.50      3.35 o 
  10   8   1        7.81        3.84      3.38 o 
  -8   9   1        3.97        4.56      3.29 o 
  -7   9   1        9.12        6.32      3.50 o 
  -6   9   1        1.14       -2.61      2.71 o 
  -5   9   1        0.11       -2.01      2.59 o 
  -4   9   1       33.03       31.15      3.90 o 
  -3   9   1        7.45        3.59      2.32 o 
  -2   9   1        1.19       -2.80      1.87 o 
  -1   9   1        2.55        2.28      1.84 o 
   0   9   1        3.10       -1.46      1.69 o 
   1   9   1        3.59        2.09      1.88 o 
   2   9   1       20.44       22.62      2.77 o 
   3   9   1       15.32       10.75      2.68 o 
   4   9   1       71.05       79.95      4.36 o 
   5   9   1       12.98       12.65      3.59 o 
   6   9   1        0.12       -3.69      2.58 o 
   7   9   1        0.02       -3.53      2.56 o 
  -4  10   1        1.34       -1.68      3.01 o 
  -3  10   1        4.03        5.18      2.58 o 
  -2  10   1       12.68       11.82      3.03 o 
  -1  10   1        4.77        2.53      2.70 o 
   0  10   1      101.86      117.33      5.50 o 
   1  10   1        0.30       -0.05      2.07 o 
   2  10   1       25.82       33.11      3.32 o 
   3  10   1       14.45       12.07      2.98 o 
 -16   0   2        2.75        0.85      4.20 o 
 -15   0   2       72.33       75.47      7.75 o 
 -14   0   2      391.74      387.89     18.40 o 
 -13   0   2      206.23      165.10     10.61 o 
 -12   0   2        1.28        1.01      2.83 o 
 -11   0   2       10.71       13.84      3.64 o 
 -10   0   2      777.44      736.06     26.75 o 
  -9   0   2      497.02      512.39     19.22 o 
  -8   0   2      926.81     1083.21     24.33 o 
  -7   0   2      102.48       95.72      5.84 o 
  -6   0   2     1240.24     1453.29     45.68 o 
  -5   0   2     2202.63     2193.94     46.58 o 
  -4   0   2     3010.86     3178.02     54.15 o 
  -3   0   2    18815.10    17508.29    315.55 o 
  -2   0   2        9.42       14.09      0.77 o 
  -1   0   2      133.58      128.78      7.92 o 
   0   0   2      655.73      645.93     19.98 o 
   1   0   2     1179.57     1066.29     32.25 o 
   2   0   2        6.20        9.00      1.28 o 
   3   0   2      152.75      150.15      4.08 o 
   4   0   2     2103.77     2420.34     56.01 o 
   5   0   2        0.02        0.36      0.99 o 
   6   0   2      637.97      686.15     15.64 o 
   7   0   2      471.60      476.40     11.42 o 
   8   0   2       12.13        7.92      2.74 o 
   9   0   2        2.56        3.62      2.51 o 
  10   0   2      121.75      117.67      7.53 o 
  11   0   2        2.77        0.11      2.97 o 
  12   0   2       17.86        6.49      4.58 o 
  13   0   2       67.26       53.58      7.08 o 
  14   0   2      132.06      126.76      9.46 o 
  15   0   2       13.17       10.78      4.72 o 
  16   0   2       15.87       21.56      5.67 o 
 -16   1   2        0.33       -3.84      2.68 o 
 -15   1   2       12.59        7.13      3.30 o 
 -14   1   2       21.11       28.03      4.08 o 
 -13   1   2        0.95       -0.17      1.72 o 
 -12   1   2       15.14       10.27      2.70 o 
 -11   1   2       14.75       16.43      5.91 o 
 -10   1   2       79.23       76.97      4.31 o 
  -9   1   2      610.54      608.73     10.70 o 
  -8   1   2       30.71       25.47      1.29 o 
  -7   1   2      284.53      318.22      5.28 o 
  -6   1   2       36.89       33.70      1.25 o 
  -5   1   2     2118.84     2234.47     32.77 o 
  -4   1   2      312.65      274.58      6.25 o 
  -3   1   2     1627.09     1501.64     20.25 o 
  -2   1   2      920.44      811.52     11.21 o 
  -1   1   2        0.23        1.16      0.67 o 
   0   1   2     2312.58     2113.51    160.82 o 
   1   1   2     7531.64     7310.15    344.23 o 
   2   1   2     2296.64     2581.78     53.94 o 
   3   1   2     1094.39     1168.39     17.77 o 
   4   1   2        6.90        7.90      1.71 o 
   5   1   2     1464.37     1548.64     23.51 o 
   6   1   2      171.40      172.40      3.50 o 
   7   1   2       31.11       25.92      1.18 o 
   8   1   2        0.06       -0.70      0.81 o 
   9   1   2      389.18      363.89     10.57 o 
  10   1   2      272.11      252.81     13.57 o 
  11   1   2       48.33       43.82      4.91 o 
  12   1   2       20.20       12.63      3.20 o 
  13   1   2       49.83       51.30      4.92 o 
  14   1   2        1.04       -2.21      2.44 o 
  15   1   2       30.83       42.62      5.04 o 
  16   1   2        6.43        3.05      3.19 o 
 -16   2   2       31.39       37.30      6.34 o 
 -15   2   2        4.57        5.88      3.12 o 
 -14   2   2       13.25       14.15      2.78 o 
 -13   2   2      117.71      119.05      4.91 o 
 -12   2   2        3.07        0.75      1.72 o 
 -11   2   2       14.88        9.70      2.04 o 
 -10   2   2       10.20        7.47      1.40 o 
  -9   2   2        0.66       -0.20      0.95 o 
  -8   2   2      178.81      200.19      3.89 o 
  -7   2   2      832.82      869.55     12.64 o 
  -6   2   2      316.99      316.77      5.64 o 
  -5   2   2        5.06        2.22      0.62 o 
  -4   2   2       55.99       59.67      2.37 o 
  -3   2   2      188.92      182.62      4.15 o 
  -2   2   2      769.71      751.26     10.58 o 
  -1   2   2       15.13       16.73      1.70 o 
   0   2   2      122.93      112.25      4.28 o 
   1   2   2    18948.93    13907.52   1488.07 o 
   2   2   2       60.12       75.80      2.81 o 
   3   2   2     1266.32     1462.91     22.17 o 
   4   2   2       19.03       15.06      1.14 o 
   5   2   2      113.67      124.82      2.80 o 
   6   2   2      609.85      667.22     10.87 o 
   7   2   2     1269.98     1225.87     22.48 o 
   8   2   2      674.64      700.82     13.85 o 
   9   2   2      833.64      826.36     16.21 o 
  10   2   2        0.92       -0.67      1.70 o 
  11   2   2       72.44       59.67      4.16 o 
  12   2   2      261.56      243.28      9.04 o 
  13   2   2       49.64       51.71      6.41 o 
  14   2   2       40.63       49.72      9.62 o 
  15   2   2        3.43       -1.30      2.60 o 
 -15   3   2       23.15       24.24      3.36 o 
 -14   3   2        0.08       -2.45      1.99 o 
 -13   3   2        9.76        9.67      2.48 o 
 -12   3   2       58.89       54.79      5.03 o 
 -11   3   2        8.05        1.54      1.88 o 
 -10   3   2       81.66       77.99      2.99 o 
  -9   3   2      122.77      124.92      3.69 o 
  -8   3   2       66.55       64.09      2.50 o 
  -7   3   2        8.68        4.86      0.93 o 
  -6   3   2      537.70      537.50      9.37 o 
  -5   3   2      153.68      157.48      3.19 o 
  -4   3   2      145.63      159.70      3.12 o 
  -3   3   2      221.95      252.20      4.66 o 
  -2   3   2     3702.40     3722.89     44.88 o 
  -1   3   2     1249.24     1197.10     22.55 o 
   0   3   2     7422.71     6836.47    495.20 o 
   1   3   2       23.48       17.51      1.18 o 
   2   3   2      454.80      539.66     15.01 o 
   3   3   2     1358.84     1454.78     22.23 o 
   4   3   2      114.57      103.29      2.58 o 
   5   3   2      549.11      576.46      9.63 o 
   6   3   2      132.06      148.67      3.36 o 
   7   3   2      216.35      218.16      5.54 o 
   8   3   2       16.94       22.81      2.04 o 
   9   3   2       14.28       12.49      1.83 o 
  10   3   2       40.42       39.76      4.79 o 
  11   3   2        0.76       -0.82      1.92 o 
  12   3   2      463.26      453.21     22.46 o 
  13   3   2        0.07       -0.51      2.45 o 
  14   3   2        0.70       -3.54      2.36 o 
  15   3   2        4.77        5.11      3.20 o 
 -15   4   2        9.89       11.68      2.93 o 
 -14   4   2       36.25       38.27      4.95 o 
 -13   4   2       21.87       24.30      4.97 o 
 -12   4   2       22.46       29.05      3.41 o 
 -11   4   2       68.46       61.84      3.05 o 
 -10   4   2      995.23     1016.89     17.50 o 
  -9   4   2       23.31       22.01      3.86 o 
  -8   4   2       44.60       40.51      2.26 o 
  -7   4   2       28.96       29.72      1.68 o 
  -6   4   2      253.67      243.87      4.61 o 
  -5   4   2        1.64        4.23      1.29 o 
  -4   4   2     1934.98     2019.87     35.60 o 
  -3   4   2      511.80      519.31      7.17 o 
  -2   4   2      167.95      160.02      3.18 o 
  -1   4   2      128.60      126.41      3.90 o 
   0   4   2      270.32      257.76      5.17 o 
   1   4   2       70.48       77.07      2.07 o 
   2   4   2       52.18       56.48      2.75 o 
   3   4   2      332.79      351.23      5.71 o 
   4   4   2      129.96      149.00      4.13 o 
   5   4   2        4.28        3.69      0.91 o 
   6   4   2      253.22      277.22      5.51 o 
   7   4   2      277.62      297.30      7.09 o 
   8   4   2        2.29        1.22      1.29 o 
   9   4   2       26.89       29.61      2.54 o 
  10   4   2        4.68        4.71      1.76 o 
  11   4   2       24.69       19.46      3.20 o 
  12   4   2       30.36       27.12      3.83 o 
  13   4   2       27.03       25.04      4.01 o 
  14   4   2       14.33        8.85      3.26 o 
 -14   5   2        3.81       -1.28      2.93 o 
 -13   5   2        0.24        0.96      2.48 o 
 -12   5   2       39.45       40.62      4.40 o 
 -11   5   2      232.86      247.05      8.32 o 
 -10   5   2      464.77      511.68     12.18 o 
  -9   5   2      167.01      164.45      5.47 o 
  -8   5   2       40.92       47.50      3.13 o 
  -7   5   2        0.27       -0.20      1.09 o 
  -6   5   2      142.58      138.44      3.77 o 
  -5   5   2      518.67      517.72      9.44 o 
  -4   5   2      416.46      409.46      6.78 o 
  -3   5   2      169.03      147.12      3.21 o 
  -2   5   2      788.07      779.34     11.58 o 
  -1   5   2      190.14      187.61      4.34 o 
   0   5   2      184.34      160.40      5.33 o 
   1   5   2        0.21       -0.64      0.89 o 
   2   5   2      225.58      193.39      5.12 o 
   3   5   2      680.60      684.64     10.25 o 
   4   5   2        8.04       10.92      1.45 o 
   5   5   2       13.19       10.52      1.14 o 
   6   5   2       74.83       73.63      2.61 o 
   7   5   2        7.46        7.25      1.49 o 
   8   5   2       29.26       25.08      2.32 o 
   9   5   2        8.33        6.65      2.46 o 
  10   5   2       38.68       38.43      2.65 o 
  11   5   2       14.87       13.51      3.01 o 
  12   5   2       64.28       67.31      5.28 o 
  13   5   2        4.85        1.80      2.19 o 
  14   5   2        1.90       -0.84      2.34 o 
 -13   6   2        0.04       -2.04      2.53 o 
 -12   6   2        1.06       -1.94      2.15 o 
 -11   6   2       90.15       92.25      4.48 o 
 -10   6   2        0.05       -0.25      2.93 o 
  -9   6   2       35.51       40.72      4.01 o 
  -8   6   2        1.34        0.70      1.68 o 
  -7   6   2       51.41       49.46      4.66 o 
  -6   6   2       32.47       41.15      4.29 o 
  -5   6   2       26.94       20.75      2.26 o 
  -4   6   2       21.05       19.77      2.22 o 
  -3   6   2       63.87       59.62      2.49 o 
  -2   6   2       24.51       22.93      2.19 o 
  -1   6   2      594.35      564.15     10.32 o 
   0   6   2      184.61      180.79      4.54 o 
   1   6   2       25.56       24.97      1.99 o 
   2   6   2       57.60       58.85      2.51 o 
   3   6   2       14.25       12.26      2.56 o 
   4   6   2       11.49       12.47      2.29 o 
   5   6   2        0.92        0.30      1.40 o 
   6   6   2        4.56        4.99      2.26 o 
   7   6   2        9.88        8.47      2.64 o 
   8   6   2        3.46       -0.23      3.10 o 
   9   6   2        0.51       -1.97      1.94 o 
  10   6   2       67.85       68.22      4.98 o 
  11   6   2       91.82       92.77      5.47 o 
  12   6   2        4.07        0.22      4.03 o 
 -12   7   2        2.82        3.30      3.34 o 
 -11   7   2      119.40      128.37      7.01 o 
 -10   7   2       55.12       59.46      5.59 o 
  -9   7   2        0.94       -0.89      2.71 o 
  -8   7   2      106.00      114.69      8.16 o 
  -7   7   2      152.12      166.10      7.38 o 
  -6   7   2       46.64       52.99      3.43 o 
  -5   7   2       71.51       65.31      3.56 o 
  -4   7   2       12.00       12.87      2.16 o 
  -3   7   2       34.93       36.73      3.02 o 
  -2   7   2      161.93      154.95      4.39 o 
  -1   7   2        1.66        0.39      1.28 o 
   0   7   2       36.07       35.00      2.45 o 
   1   7   2      112.38      114.63      5.57 o 
   2   7   2       29.88       24.25      3.86 o 
   3   7   2      217.78      197.11      6.08 o 
   4   7   2      362.03      384.67      9.54 o 
   5   7   2      304.45      328.00      9.86 o 
   6   7   2      127.90      123.55      6.13 o 
   7   7   2       13.70        9.80      3.10 o 
   8   7   2        0.08        2.23      2.20 o 
   9   7   2        3.49        0.16      2.53 o 
  10   7   2       15.45       10.55      3.23 o 
  11   7   2        8.88        2.59      2.85 o 
 -10   8   2       16.28       16.65      4.01 o 
  -9   8   2       25.38       21.68      4.29 o 
  -8   8   2       38.84       54.75      5.42 o 
  -7   8   2        0.47       -1.42      2.49 o 
  -6   8   2        8.27        6.80      2.88 o 
  -5   8   2       23.22       23.98      2.94 o 
  -4   8   2       21.16       23.99      2.94 o 
  -3   8   2       51.20       54.35      3.76 o 
  -2   8   2        7.29        3.94      2.05 o 
  -1   8   2        3.16       -0.62      1.46 o 
   0   8   2      269.56      267.41      6.56 o 
   1   8   2      286.12      282.08      6.81 o 
   2   8   2       14.49       14.04      2.11 o 
   3   8   2      150.17      147.84      5.42 o 
   4   8   2       13.74       14.94      3.66 o 
   5   8   2        0.84       -2.13      2.30 o 
   6   8   2        0.70        2.26      2.69 o 
   7   8   2       91.97      105.88      6.15 o 
   8   8   2        0.00       -3.41      2.71 o 
   9   8   2       83.11       82.92      5.72 o 
  -7   9   2       18.58       14.16      3.95 o 
  -6   9   2       30.25       29.67      4.46 o 
  -5   9   2      118.71      135.23      7.25 o 
  -4   9   2      111.01      134.02      5.58 o 
  -3   9   2       61.09       69.93      5.39 o 
  -2   9   2       65.66       68.38      4.31 o 
  -1   9   2      135.36      136.19      5.50 o 
   0   9   2       30.78       31.28      3.31 o 
   1   9   2       31.72       35.82      2.99 o 
   2   9   2       10.85       10.12      2.17 o 
   3   9   2       29.87       30.21      3.53 o 
   4   9   2        9.48        3.96      3.08 o 
   5   9   2       16.34       14.56      3.48 o 
   6   9   2       76.94       93.44     15.15 o 
   7   9   2        5.66        2.60      3.14 o 
  -3  10   2        2.47       -0.93      2.35 o 
  -2  10   2       20.55       20.35      3.33 o 
  -1  10   2       39.36       53.50      6.35 o 
   0  10   2      157.26      168.64      8.10 o 
   1  10   2        3.92        1.63      2.56 o 
   2  10   2       22.66       27.04      3.91 o 
 -16   1   3       24.83       28.96      5.39 o 
 -15   1   3        1.10        0.64      2.87 o 
 -14   1   3       15.32        7.77      2.92 o 
 -13   1   3       20.38       20.40      3.50 o 
 -12   1   3      122.17      117.20      5.26 o 
 -11   1   3       33.40       25.97      2.54 o 
 -10   1   3       70.74       74.58      2.67 o 
  -9   1   3       96.42       95.70      2.21 o 
  -8   1   3      677.42      643.19      8.82 o 
  -7   1   3     1408.06     1506.95     18.96 o 
  -6   1   3      376.21      324.58      4.79 o 
  -5   1   3        8.51        8.42      1.24 o 
  -4   1   3      588.66      520.74      7.77 o 
  -3   1   3      262.92      265.32      4.33 o 
  -2   1   3        1.32       -0.64      0.42 o 
  -1   1   3       18.78       19.26      1.11 o 
   0   1   3     2655.67     2465.05     73.61 o 
   1   1   3      711.74      739.27     16.57 o 
   2   1   3      203.85      222.59      5.89 o 
   3   1   3     1649.20     1839.40     31.99 o 
   4   1   3      357.52      375.17      6.55 o 
   5   1   3        9.90        9.25      1.52 o 
   6   1   3      256.84      256.20      7.03 o 
   7   1   3      253.04      270.20      5.26 o 
   8   1   3        8.11        4.91      1.29 o 
   9   1   3      255.52      257.37      8.38 o 
  10   1   3        9.29        8.96      4.29 o 
  11   1   3      966.86      963.16     24.08 o 
  12   1   3      104.03       94.39      5.47 o 
  13   1   3      104.30      102.08      5.92 o 
  14   1   3        9.30        7.64      3.31 o 
  15   1   3        1.26       -2.52      2.55 o 
 -16   2   3        1.82        2.63      3.08 o 
 -15   2   3       60.09       71.19      5.68 o 
 -14   2   3      106.08       94.67      6.00 o 
 -13   2   3        1.02       -1.26      1.94 o 
 -12   2   3        8.24        1.93      1.80 o 
 -11   2   3        0.52       -0.27      1.39 o 
 -10   2   3       16.30       14.38      1.67 o 
  -9   2   3        8.49        9.21      1.33 o 
  -8   2   3        3.43        1.90      0.83 o 
  -7   2   3      391.47      402.29      6.64 o 
  -6   2   3      451.86      464.39      7.36 o 
  -5   2   3       12.12       15.69      1.13 o 
  -4   2   3       59.82       45.82      1.49 o 
  -3   2   3      666.12      673.82      9.82 o 
  -2   2   3     2166.06     2143.16     41.33 o 
  -1   2   3     1695.59     1694.70     33.33 o 
   0   2   3       52.07       44.12      2.34 o 
   1   2   3        0.37        1.33      0.94 o 
   2   2   3      107.29      124.17      4.08 o 
   3   2   3      878.95      978.15     22.14 o 
   4   2   3       98.47      100.18      2.54 o 
   5   2   3      652.32      766.11     12.42 o 
   6   2   3      751.72      807.44     13.13 o 
   7   2   3       63.69       63.70      2.72 o 
   8   2   3       17.75       18.53      1.84 o 
   9   2   3       41.74       38.02      2.42 o 
  10   2   3       42.77       40.57      4.49 o 
  11   2   3      326.46      304.74     10.15 o 
  12   2   3       45.67       48.43      4.61 o 
  13   2   3       16.57       11.46      3.25 o 
  14   2   3       25.07       27.90      4.25 o 
  15   2   3        2.82       -2.01      3.10 o 
 -15   3   3       31.99       33.10      6.27 o 
 -14   3   3       14.65       14.83      2.77 o 
 -13   3   3       28.42       23.67      2.91 o 
 -12   3   3       69.93       69.93      3.78 o 
 -11   3   3      201.34      192.74      5.11 o 
 -10   3   3       10.63       11.22      1.70 o 
  -9   3   3       32.08       22.88      2.04 o 
  -8   3   3       20.10       20.24      1.48 o 
  -7   3   3      140.87      133.62      3.12 o 
  -6   3   3        8.23       10.33      1.09 o 
  -5   3   3       12.42        8.60      0.96 o 
  -4   3   3      892.79      933.44     13.42 o 
  -3   3   3        0.06        1.91      0.73 o 
  -2   3   3      950.22      955.40     12.30 o 
  -1   3   3      186.18      157.57      3.49 o 
   0   3   3      389.06      369.54     25.74 o 
   1   3   3      150.17      156.76      5.14 o 
   2   3   3     1469.69     1520.66     26.95 o 
   3   3   3      652.65      745.00     14.02 o 
   4   3   3        4.51        1.77      0.81 o 
   5   3   3      164.95      190.59      4.11 o 
   6   3   3        3.96        5.51      1.04 o 
   7   3   3       24.71       22.12      1.99 o 
   8   3   3       78.52       85.03      3.52 o 
   9   3   3      101.09       97.16      3.67 o 
  10   3   3        9.87        9.92      2.50 o 
  11   3   3        8.21        6.48      2.51 o 
  12   3   3        4.54        2.50      2.62 o 
  13   3   3       12.36        6.95      2.91 o 
  14   3   3       11.27        5.78      3.30 o 
 -15   4   3        9.95        4.96      4.00 o 
 -14   4   3       10.27       14.45      2.95 o 
 -13   4   3        0.40       -2.76      1.84 o 
 -12   4   3       16.45       16.76      3.57 o 
 -11   4   3      498.50      526.97     16.21 o 
 -10   4   3      231.20      229.41      8.16 o 
  -9   4   3      109.48      119.00      3.82 o 
  -8   4   3      408.37      397.91      8.01 o 
  -7   4   3       63.78       66.14      2.21 o 
  -6   4   3       17.05       17.22      1.40 o 
  -5   4   3      123.41      133.53      4.06 o 
  -4   4   3       16.86       23.68      2.00 o 
  -3   4   3      884.69      910.92     11.94 o 
  -2   4   3      203.10      220.50      4.53 o 
  -1   4   3     1368.88     1322.28     21.25 o 
   0   4   3     1216.19     1232.00     19.71 o 
   1   4   3      498.33      528.52     11.48 o 
   2   4   3       81.32       82.57      2.76 o 
   3   4   3     1038.61     1079.93     32.39 o 
   4   4   3      220.94      201.64      8.09 o 
   5   4   3      170.01      171.52      3.97 o 
   6   4   3      122.09      119.42      3.20 o 
   7   4   3      254.96      252.52      6.41 o 
   8   4   3      686.28      742.90     15.04 o 
   9   4   3        8.06        4.38      1.62 o 
  10   4   3       24.49       25.90      2.61 o 
  11   4   3        8.40        3.38      4.45 o 
  12   4   3       42.27       41.60      5.65 o 
  13   4   3       37.11       43.71      5.02 o 
  14   4   3        4.54        1.59      3.06 o 
 -14   5   3        0.01       -1.09      3.28 o 
 -13   5   3       14.76       16.54      6.84 o 
 -12   5   3       12.79       12.31      2.50 o 
 -11   5   3       49.73       56.27      3.77 o 
 -10   5   3        2.38        4.17      2.07 o 
  -9   5   3      366.82      405.45     12.27 o 
  -8   5   3       36.89       34.55      3.67 o 
  -7   5   3       44.90       41.27      2.37 o 
  -6   5   3      142.70      131.86      3.76 o 
  -5   5   3       66.60       57.23      2.43 o 
  -4   5   3       22.17       21.75      1.81 o 
  -3   5   3       39.66       39.93      1.70 o 
  -2   5   3       10.91       14.64      1.57 o 
  -1   5   3      591.02      599.29     10.78 o 
   0   5   3      108.41      112.33      3.29 o 
   1   5   3      177.01      159.30      5.23 o 
   2   5   3        6.48        9.86      1.59 o 
   3   5   3      116.11      126.93      3.80 o 
   4   5   3        6.24        6.51      1.03 o 
   5   5   3        4.35        3.23      1.11 o 
   6   5   3      220.27      224.06      5.86 o 
   7   5   3       73.82       70.83      3.12 o 
   8   5   3        0.15       -2.00      1.34 o 
   9   5   3       26.45       26.33      3.50 o 
  10   5   3        0.56       -0.80      1.59 o 
  11   5   3       44.18       41.20      4.18 o 
  12   5   3       15.26       14.19      3.28 o 
  13   5   3        6.32        5.89      3.04 o 
 -13   6   3       55.47       65.40      5.73 o 
 -12   6   3        2.30        0.56      2.17 o 
 -11   6   3        9.69       15.24      2.75 o 
 -10   6   3      111.87      104.53      4.67 o 
  -9   6   3       55.12       59.99      3.88 o 
  -8   6   3        2.40       -0.32      1.75 o 
  -7   6   3       53.49       61.65      3.81 o 
  -6   6   3       31.74       34.20      2.37 o 
  -5   6   3        5.56        4.95      1.36 o 
  -4   6   3        0.12       -0.46      1.14 o 
  -3   6   3       78.02       80.05      3.51 o 
  -2   6   3       14.02       13.01      1.61 o 
  -1   6   3       44.41       42.60      2.96 o 
   0   6   3      368.59      351.91      7.28 o 
   1   6   3      804.36      780.14     13.67 o 
   2   6   3      155.34      152.79      4.90 o 
   3   6   3       30.39       26.82      2.47 o 
   4   6   3      123.54      117.39      4.28 o 
   5   6   3       41.68       46.13      2.91 o 
   6   6   3       89.64       86.01      4.94 o 
   7   6   3      345.35      345.10     25.23 o 
   8   6   3      190.62      187.87      7.65 o 
   9   6   3       16.73       14.16      3.26 o 
  10   6   3       32.61       31.88      4.04 o 
  11   6   3       45.87       54.60      6.08 o 
  12   6   3        7.45        4.49      3.93 o 
 -11   7   3       38.16       50.72      5.42 o 
 -10   7   3       14.02       19.15      3.86 o 
  -9   7   3      109.16      126.54      6.73 o 
  -8   7   3       10.26        2.99      3.33 o 
  -7   7   3        3.48       -0.65      2.36 o 
  -6   7   3        9.53       12.27      2.30 o 
  -5   7   3        0.36       -1.66      1.46 o 
  -4   7   3        0.01       -1.68      1.46 o 
  -3   7   3       93.07       89.93      4.01 o 
  -2   7   3      122.20      122.90      4.67 o 
  -1   7   3       17.35       15.46      1.99 o 
   0   7   3       44.32       49.37      2.71 o 
   1   7   3       65.16       62.72      2.91 o 
   2   7   3       70.95       69.93      3.64 o 
   3   7   3        1.65        0.23      1.68 o 
   4   7   3       53.68       56.49      5.62 o 
   5   7   3        2.28        4.99      2.47 o 
   6   7   3       34.62       40.41      4.32 o 
   7   7   3       42.94       41.94      4.41 o 
   8   7   3        0.90        0.35      2.56 o 
   9   7   3       13.12       16.99      3.52 o 
  10   7   3        2.81       -2.09      2.56 o 
  11   7   3        0.10       -0.45      2.76 o 
 -10   8   3       16.45       24.60      4.46 o 
  -9   8   3        0.27       -0.89      3.04 o 
  -8   8   3      179.29      199.85      8.95 o 
  -7   8   3        9.67       11.74      3.64 o 
  -6   8   3        0.28       -1.20      2.37 o 
  -5   8   3        2.90        3.00      2.06 o 
  -4   8   3       15.40       13.11      2.49 o 
  -3   8   3       11.61       11.07      2.43 o 
  -2   8   3        9.92        4.74      2.10 o 
  -1   8   3      169.61      163.56      5.85 o 
   0   8   3       17.70       20.01      2.88 o 
   1   8   3       58.07       65.69      3.20 o 
   2   8   3        3.17        3.90      2.15 o 
   3   8   3       75.02       85.28      4.20 o 
   4   8   3       21.33       27.01      3.15 o 
   5   8   3       19.28       22.03      5.87 o 
   6   8   3        3.32        2.08      4.08 o 
   7   8   3       25.13       22.97      4.21 o 
   8   8   3       61.24       62.86      5.82 o 
   9   8   3        0.23       -1.02      2.84 o 
  -7   9   3        7.25        2.59      3.27 o 
  -6   9   3        4.06        1.21      2.98 o 
  -5   9   3        0.04        0.26      2.17 o 
  -4   9   3       38.78       47.23      4.08 o 
  -3   9   3       21.97       24.04      3.17 o 
  -2   9   3       11.99       12.29      2.76 o 
  -1   9   3        9.84        9.84      3.07 o 
   0   9   3       43.05       44.76      3.97 o 
   1   9   3       33.12       31.25      7.06 o 
   2   9   3       49.20       56.26      6.48 o 
   3   9   3       58.64       54.04      4.24 o 
   4   9   3        5.44       -0.25      2.75 o 
   5   9   3       37.13       40.77      5.52 o 
   6   9   3        4.36        2.72      3.01 o 
   0  10   3        0.54       -1.84      2.35 o 
 -16   0   4       53.78       71.33      8.98 o 
 -15   0   4        0.21       -4.77      3.38 o 
 -14   0   4       18.59       10.86      4.50 o 
 -13   0   4       48.28       42.80      6.34 o 
 -12   0   4       83.62       88.48      7.29 o 
 -11   0   4        1.98        4.40      2.72 o 
 -10   0   4       46.96       43.70      3.08 o 
  -9   0   4      114.74      104.09      5.62 o 
  -8   0   4       15.64       12.73      1.87 o 
  -7   0   4      164.93      152.33      4.03 o 
  -6   0   4      134.80      129.85      3.53 o 
  -5   0   4        4.55        2.80      0.80 o 
  -4   0   4      181.50      158.24      3.85 o 
  -3   0   4     1802.55     1845.41     46.73 o 
  -2   0   4      137.65      132.73      4.30 o 
  -1   0   4      249.67      261.35      9.83 o 
   0   0   4      753.07      789.91     25.28 o 
   1   0   4      331.20      367.76     12.96 o 
   2   0   4     2335.77     2604.71     77.88 o 
   3   0   4      357.52      340.42     12.30 o 
   4   0   4     1170.71     1345.87     41.51 o 
   5   0   4      294.66      336.11     11.32 o 
   6   0   4       23.37       20.33      2.04 o 
   7   0   4      122.17      128.15      4.66 o 
   8   0   4       18.65       11.15      3.19 o 
   9   0   4       51.05       59.56      5.58 o 
  10   0   4     2495.09     2694.69     84.39 o 
  11   0   4      107.75      109.33      8.12 o 
  12   0   4       97.03       75.47      7.20 o 
  13   0   4      205.10      176.53     11.11 o 
  14   0   4       57.05       43.69      7.03 o 
  15   0   4        1.08        0.57      4.45 o 
 -16   1   4        0.60       -2.43      2.78 o 
 -15   1   4       20.08       17.52      4.36 o 
 -14   1   4        0.33       -3.43      2.29 o 
 -13   1   4       45.46       45.85      4.54 o 
 -12   1   4        7.50        2.60      4.19 o 
 -11   1   4       20.92       15.40      2.79 o 
 -10   1   4       57.69       45.76      2.66 o 
  -9   1   4        0.54       -0.94      0.89 o 
  -8   1   4      147.06      157.53      3.42 o 
  -7   1   4       92.25       97.35      2.11 o 
  -6   1   4       97.66       90.77      1.95 o 
  -5   1   4      425.73      417.36      6.67 o 
  -4   1   4        5.98        1.40      0.62 o 
  -3   1   4      624.00      579.10     14.36 o 
  -2   1   4       22.32       29.07      1.38 o 
  -1   1   4      943.95      962.36     22.55 o 
   0   1   4        1.76        4.89      1.15 o 
   1   1   4       12.41       10.61      1.37 o 
   2   1   4      473.95      465.57     11.35 o 
   3   1   4       19.07       22.18      1.92 o 
   4   1   4     1395.60     1618.36     28.69 o 
   5   1   4       18.13       17.49      1.36 o 
   6   1   4      362.71      361.82      6.77 o 
   7   1   4       18.17       26.23      1.67 o 
   8   1   4       57.87       49.55      2.52 o 
   9   1   4        8.74        9.43      2.33 o 
  10   1   4       50.24       56.71      4.27 o 
  11   1   4      118.35      113.82      5.85 o 
  12   1   4       19.37       21.54      3.68 o 
  13   1   4        0.27       -3.47      2.32 o 
  14   1   4       31.35       28.20      4.24 o 
  15   1   4        9.74        4.82      3.25 o 
 -15   2   4        2.99        2.36      2.73 o 
 -14   2   4        6.47        2.01      2.58 o 
 -13   2   4       72.60       68.33      7.69 o 
 -12   2   4      192.79      181.15      7.76 o 
 -11   2   4       86.86       85.21      3.20 o 
 -10   2   4      141.79      131.51      3.88 o 
  -9   2   4      204.65      201.73      4.25 o 
  -8   2   4       37.62       36.38      1.74 o 
  -7   2   4      152.75      135.02      3.17 o 
  -6   2   4       45.83       38.11      1.57 o 
  -5   2   4      136.02      147.31      3.16 o 
  -4   2   4       30.27       27.55      1.44 o 
  -3   2   4     1691.70     1837.12     31.17 o 
  -2   2   4     1613.86     1655.58     34.55 o 
  -1   2   4     4481.12     3992.04    193.22 o 
   0   2   4     3511.84     3296.27     69.79 o 
   1   2   4     1799.61     1980.98     42.74 o 
   2   2   4       67.46       76.52      3.30 o 
   3   2   4      920.69     1040.02     49.81 o 
   4   2   4      121.17      103.21      3.19 o 
   5   2   4       13.70       17.47      1.42 o 
   6   2   4      152.59      154.43      3.68 o 
   7   2   4      259.67      305.32      7.30 o 
   8   2   4      137.47      129.11      4.69 o 
   9   2   4        0.16        0.98      1.80 o 
  10   2   4        2.72       -0.09      2.00 o 
  11   2   4      113.31      103.59      5.59 o 
  12   2   4       21.60       18.59      3.46 o 
  13   2   4       10.75        4.52      3.26 o 
  14   2   4        8.50        4.29      3.03 o 
 -15   3   4        7.56        2.04      2.95 o 
 -14   3   4        6.98        8.19      3.01 o 
 -13   3   4        1.18        3.94      2.01 o 
 -12   3   4       24.36       21.38      2.76 o 
 -11   3   4       23.78       26.57      2.41 o 
 -10   3   4      143.58      140.76      4.24 o 
  -9   3   4      986.86     1051.02     17.72 o 
  -8   3   4      256.20      254.86      5.04 o 
  -7   3   4      983.60     1035.78     15.26 o 
  -6   3   4      310.26      302.67      5.51 o 
  -5   3   4      192.35      176.96      3.70 o 
  -4   3   4      515.51      579.82     10.49 o 
  -3   3   4      861.87      917.52     16.63 o 
  -2   3   4       60.56       57.19      2.72 o 
  -1   3   4      510.12      551.67     11.20 o 
   0   3   4      304.94      289.21      8.28 o 
   1   3   4        2.48       -0.06      1.19 o 
   2   3   4      453.44      484.71     12.33 o 
   3   3   4      237.57      220.14      5.34 o 
   4   3   4      294.22      297.99      6.84 o 
   5   3   4      275.65      309.21      6.09 o 
   6   3   4      186.74      179.29      4.17 o 
   7   3   4       10.02       12.20      1.74 o 
   8   3   4       12.39       10.72      2.59 o 
   9   3   4       62.02       67.78      3.20 o 
  10   3   4        0.27       -0.49      2.02 o 
  11   3   4       24.25       19.09      4.20 o 
  12   3   4        9.55       11.72      3.13 o 
  13   3   4        4.92        0.74      2.76 o 
  14   3   4       13.43        9.02      6.80 o 
 -14   4   4       23.87       29.90      4.20 o 
 -13   4   4       26.49       22.27      3.00 o 
 -12   4   4       58.75       64.01      3.88 o 
 -11   4   4        1.22       -0.51      1.83 o 
 -10   4   4      361.07      376.97      8.10 o 
  -9   4   4       41.29       37.99      2.58 o 
  -8   4   4        2.23        0.07      1.08 o 
  -7   4   4       67.84       73.98      2.49 o 
  -6   4   4       12.19        9.59      1.23 o 
  -5   4   4      284.10      295.58      5.45 o 
  -4   4   4        5.60        5.51      1.00 o 
  -3   4   4       75.76       77.12      2.66 o 
  -2   4   4       33.54       32.86      3.49 o 
  -1   4   4      459.20      480.53      8.67 o 
   0   4   4      222.62      218.76      5.75 o 
   1   4   4      822.45      836.56     20.00 o 
   2   4   4      440.69      452.89      9.45 o 
   3   4   4        9.52        7.32      1.39 o 
   4   4   4       69.90       76.26      2.96 o 
   5   4   4      102.89       99.09      3.00 o 
   6   4   4       42.91       35.82      2.58 o 
   7   4   4        5.68        4.66      1.58 o 
   8   4   4       43.55       45.47      3.01 o 
   9   4   4        5.61        2.32      1.69 o 
  10   4   4        0.19       -0.98      1.95 o 
  11   4   4       16.03       17.86      3.50 o 
  12   4   4       27.93       31.11      4.13 o 
  13   4   4       23.08       28.10      4.55 o 
 -14   5   4       61.44       62.32      5.64 o 
 -13   5   4        0.60       -1.96      2.75 o 
 -12   5   4        1.46       -0.24      2.05 o 
 -11   5   4        2.43        1.07      1.95 o 
 -10   5   4       46.42       42.25      4.59 o 
  -9   5   4       69.05       70.80      3.71 o 
  -8   5   4      152.75      152.54      5.27 o 
  -7   5   4      281.56      289.37      6.48 o 
  -6   5   4        6.41        5.90      1.46 o 
  -5   5   4        0.13       -1.61      1.07 o 
  -4   5   4      264.68      272.59      6.02 o 
  -3   5   4       17.61       14.62      2.42 o 
  -2   5   4       29.67       28.38      2.00 o 
  -1   5   4      415.54      407.70      8.59 o 
   0   5   4      180.65      168.30      5.82 o 
   1   5   4      769.68      769.35     20.55 o 
   2   5   4      139.58      146.97      5.73 o 
   3   5   4      220.22      235.99      7.81 o 
   4   5   4      184.67      185.42      5.23 o 
   5   5   4      144.36      141.96      3.82 o 
   6   5   4       54.53       52.00      3.33 o 
   7   5   4       77.02       70.62      3.25 o 
   8   5   4       38.82       38.90      2.97 o 
   9   5   4       95.28       96.14      4.12 o 
  10   5   4       35.21       41.76      3.32 o 
  11   5   4       43.30       52.42      9.19 o 
  12   5   4       16.69        8.01      4.29 o 
 -12   6   4        3.50       -0.54      2.25 o 
 -11   6   4        5.88        4.87      2.41 o 
 -10   6   4      125.36      125.87      5.16 o 
  -9   6   4       59.35       60.41      4.09 o 
  -8   6   4        4.32        2.93      1.95 o 
  -7   6   4        0.32       -1.07      1.36 o 
  -6   6   4        0.16        0.54      1.41 o 
  -5   6   4       85.49       80.33      3.13 o 
  -4   6   4      353.17      362.61      7.83 o 
  -3   6   4       42.34       44.84      3.25 o 
  -2   6   4       42.27       42.81      3.14 o 
  -1   6   4       15.49       19.64      2.37 o 
   0   6   4       55.54       54.84      2.93 o 
   1   6   4      138.79      128.67      4.56 o 
   2   6   4        0.03       -0.21      1.52 o 
   3   6   4      143.00      141.32      4.86 o 
   4   6   4        0.01       -2.09      1.39 o 
   5   6   4       29.55       25.78      3.83 o 
   6   6   4      117.08      116.71      5.74 o 
   7   6   4       74.29       77.94      4.79 o 
   8   6   4       20.55       19.31      3.28 o 
   9   6   4        4.93        8.13      3.81 o 
  10   6   4       20.29       17.89      5.11 o 
 -11   7   4        6.15        4.92      3.23 o 
 -10   7   4       57.75       69.33      5.90 o 
  -9   7   4       45.78       50.53      5.66 o 
  -8   7   4        0.45       -2.26      2.40 o 
  -7   7   4       78.55       79.67      5.29 o 
  -6   7   4       78.31       76.70      3.89 o 
  -5   7   4      158.80      159.56      5.62 o 
  -4   7   4       20.08       18.95      2.60 o 
  -3   7   4       48.38       53.01      3.53 o 
  -2   7   4        3.63        2.21      1.74 o 
  -1   7   4      505.94      502.11     15.96 o 
   0   7   4       10.06       14.72      2.43 o 
   1   7   4       32.60       39.18      3.21 o 
   2   7   4      725.74      744.19     29.92 o 
   3   7   4       97.25       90.46      4.13 o 
   4   7   4        0.10       -2.45      1.63 o 
   5   7   4        6.10        7.58      2.61 o 
   6   7   4        7.55        8.48      5.44 o 
   7   7   4      231.56      226.30     15.34 o 
   8   7   4       12.86        4.62      2.91 o 
   9   7   4        1.28       -0.41      2.83 o 
  10   7   4        0.40        1.84      3.06 o 
  -9   8   4        0.59       -1.40      2.74 o 
  -8   8   4       44.30       58.08      7.46 o 
  -7   8   4       24.47       24.77      5.60 o 
  -6   8   4        0.04       -1.60      2.59 o 
  -5   8   4       13.71        9.56      3.33 o 
  -4   8   4      104.24       93.03      4.52 o 
  -3   8   4       67.88       72.35      4.09 o 
  -2   8   4       12.09       10.80      2.47 o 
  -1   8   4       25.71       21.85      2.90 o 
   0   8   4      145.50      152.94      5.72 o 
   1   8   4      503.41      519.63     15.28 o 
   2   8   4       16.84       14.98      2.63 o 
   3   8   4        2.37       -1.84      1.88 o 
   4   8   4       10.97        6.17      4.32 o 
   5   8   4        1.67        2.38      2.68 o 
   6   8   4       11.67       18.58      3.62 o 
   7   8   4       90.43       89.02      7.02 o 
   8   8   4       32.94       30.00      4.40 o 
  -6   9   4        0.36       -3.02      2.62 o 
  -5   9   4       11.17        6.98      2.59 o 
  -4   9   4        2.53        1.46      2.23 o 
  -3   9   4        3.44        1.16      2.24 o 
  -2   9   4       64.60       61.80      5.74 o 
  -1   9   4        8.84        3.11      2.23 o 
   0   9   4       11.03        6.60      2.55 o 
   1   9   4       44.91       59.11      5.57 o 
   2   9   4        3.21       -0.61      3.32 o 
   3   9   4       16.70        9.14      3.43 o 
   4   9   4       15.20       21.81      5.49 o 
   5   9   4       70.69       88.64      5.98 o 
 -15   1   5       18.51       23.60      4.00 o 
 -14   1   5       32.17       50.35      5.02 o 
 -13   1   5       12.36       12.19      3.08 o 
 -12   1   5       19.61       16.34      3.17 o 
 -11   1   5      315.20      327.12     10.76 o 
 -10   1   5       47.55       50.61      5.88 o 
  -9   1   5       57.72       54.73      2.17 o 
  -8   1   5      134.40      126.45      3.31 o 
  -7   1   5        1.97       -0.74      0.76 o 
  -6   1   5      112.31       95.18      2.53 o 
  -5   1   5       39.12       51.35      1.80 o 
  -4   1   5      378.31      401.55      6.61 o 
  -3   1   5      626.82      638.84     10.91 o 
  -2   1   5     1206.10     1207.60     27.06 o 
  -1   1   5      205.20      252.88      7.27 o 
   0   1   5      139.43      151.41      5.37 o 
   1   1   5       27.00       24.85      2.20 o 
   2   1   5      113.61      128.31      4.59 o 
   3   1   5       30.54       38.31      2.57 o 
   4   1   5     2060.01     2360.40     65.60 o 
   5   1   5      701.27      759.27     12.88 o 
   6   1   5      157.86      173.67      4.22 o 
   7   1   5        7.09        5.42      1.25 o 
   8   1   5       60.17       55.62      2.84 o 
   9   1   5       35.41       38.90      3.85 o 
  10   1   5       99.22      110.26      5.61 o 
  11   1   5      288.42      294.41     10.33 o 
  12   1   5       48.07       51.05     11.50 o 
  13   1   5       44.21       46.65      5.04 o 
  14   1   5        0.75       -3.99      2.66 o 
 -15   2   5        0.09       -0.80      2.82 o 
 -14   2   5        0.02       -1.80      2.26 o 
 -13   2   5       12.30       14.35      3.32 o 
 -12   2   5        0.48        0.10      2.18 o 
 -11   2   5      103.24       92.79      4.04 o 
 -10   2   5      425.20      460.55      9.13 o 
  -9   2   5      159.53      164.61      3.91 o 
  -8   2   5      639.13      662.84     10.52 o 
  -7   2   5       18.70       17.57      1.48 o 
  -6   2   5       16.76       12.87      1.25 o 
  -5   2   5      114.12      113.75      3.51 o 
  -4   2   5      395.42      429.72      7.11 o 
  -3   2   5      601.46      649.37      9.95 o 
  -2   2   5        0.01       -0.73      1.18 o 
  -1   2   5      162.87      183.66      6.01 o 
   0   2   5        6.07        6.69      1.74 o 
   1   2   5        0.01        3.67      2.02 o 
   2   2   5       22.14       28.69      2.59 o 
   3   2   5      151.64      149.71      5.39 o 
   4   2   5        7.63        7.62      1.40 o 
   5   2   5        2.83        1.06      0.97 o 
   6   2   5       46.54       41.76      2.05 o 
   7   2   5        6.56        3.59      1.44 o 
   8   2   5       10.13       14.42      2.00 o 
   9   2   5      234.96      262.22      8.97 o 
  10   2   5      207.64      218.75     10.01 o 
  11   2   5      253.72      262.80      9.58 o 
  12   2   5       83.59       76.41      5.31 o 
  13   2   5        0.56        1.77      2.66 o 
  14   2   5        7.53        7.49      3.46 o 
 -15   3   5        0.13       -1.32      2.88 o 
 -14   3   5        0.06       -0.86      3.36 o 
 -13   3   5       63.51       67.37      5.64 o 
 -12   3   5       20.00       21.31      3.66 o 
 -11   3   5      133.25      141.92      4.55 o 
 -10   3   5        6.26        4.93      1.66 o 
  -9   3   5      139.98      155.93      4.46 o 
  -8   3   5        9.11        3.61      1.26 o 
  -7   3   5      225.45      218.02      4.62 o 
  -6   3   5        9.60       14.35      1.54 o 
  -5   3   5      126.34      132.73      3.26 o 
  -4   3   5       38.40       30.33      1.71 o 
  -3   3   5       56.86       41.26      2.00 o 
  -2   3   5       99.11       94.79      3.76 o 
  -1   3   5        1.41       -0.69      1.36 o 
   0   3   5      256.92      319.22     14.92 o 
   1   3   5      194.35      229.73      7.28 o 
   2   3   5       36.18       29.16      2.76 o 
   3   3   5       86.03       84.28      4.33 o 
   4   3   5      253.02      238.04      5.93 o 
   5   3   5        0.26       -1.07      1.21 o 
   6   3   5       40.42       38.15      2.10 o 
   7   3   5      229.95      219.16      6.12 o 
   8   3   5        1.02       -0.51      1.83 o 
   9   3   5       18.88       14.31      2.21 o 
  10   3   5      171.70      184.41      7.52 o 
  11   3   5       34.90       46.90      6.53 o 
  12   3   5       10.43       10.95      3.72 o 
  13   3   5       33.05       35.86      4.70 o 
 -14   4   5       61.21       65.83      5.84 o 
 -13   4   5        4.49        1.60      2.11 o 
 -12   4   5        6.30        3.16      1.78 o 
 -11   4   5      175.58      190.92      5.42 o 
 -10   4   5       39.68       49.85      3.01 o 
  -9   4   5       45.18       51.43      3.03 o 
  -8   4   5       68.28       64.19      2.48 o 
  -7   4   5       38.61       40.22      2.18 o 
  -6   4   5       40.20       42.34      2.14 o 
  -5   4   5        4.79        5.88      1.19 o 
  -4   4   5       64.22       64.05      2.24 o 
  -3   4   5        4.91        3.68      1.41 o 
  -2   4   5       33.06       31.08      3.13 o 
  -1   4   5        0.00        0.02      1.47 o 
   0   4   5      178.85      154.09      5.92 o 
   1   4   5      125.50      115.38      5.04 o 
   2   4   5      134.12      129.86      5.34 o 
   3   4   5      227.19      236.28      7.14 o 
   4   4   5      472.67      529.86     11.78 o 
   5   4   5       24.25       33.17      3.12 o 
   6   4   5       19.07       15.29      2.10 o 
   7   4   5       75.30       80.03      3.62 o 
   8   4   5       36.04       32.76      2.90 o 
   9   4   5       82.83       87.27      4.72 o 
  10   4   5        1.04       -0.22      2.37 o 
  11   4   5        0.11       -3.42      2.28 o 
  12   4   5        1.32       -0.15      2.62 o 
  13   4   5       29.57       29.30      4.46 o 
 -13   5   5        5.50        1.35      2.94 o 
 -12   5   5       36.57       38.06      3.65 o 
 -11   5   5        0.46       -2.73      1.88 o 
 -10   5   5       16.31       13.00      2.49 o 
  -9   5   5       75.00       75.01      3.86 o 
  -8   5   5        1.20       -1.52      1.66 o 
  -7   5   5       20.59       20.28      2.08 o 
  -6   5   5      131.46      129.83      4.03 o 
  -5   5   5       73.04       66.07      2.81 o 
  -4   5   5      125.93      121.80      3.76 o 
  -3   5   5        3.85        0.90      1.51 o 
  -2   5   5      114.62      111.74      4.21 o 
  -1   5   5      169.99      169.33      5.35 o 
   0   5   5       24.46       20.51      2.27 o 
   1   5   5        1.09       -0.99      1.40 o 
   2   5   5      194.32      196.67     13.25 o 
   3   5   5      198.46      214.61     10.59 o 
   4   5   5      242.00      258.22      8.56 o 
   5   5   5        0.72       -0.89      1.43 o 
   6   5   5       94.37       89.48      4.69 o 
   7   5   5       46.15       38.52      3.23 o 
   8   5   5        5.27        6.10      2.00 o 
   9   5   5       39.87       38.80      3.48 o 
  10   5   5        5.42        8.88      2.23 o 
  11   5   5        0.37       -2.38      3.12 o 
  12   5   5        0.02       -0.64      3.66 o 
 -12   6   5        2.38       -0.40      2.31 o 
 -11   6   5       18.97       18.28      3.04 o 
 -10   6   5       10.85        8.14      2.49 o 
  -9   6   5        2.01        0.11      1.97 o 
  -8   6   5        2.25       -0.63      1.93 o 
  -7   6   5       67.72       59.18      3.13 o 
  -6   6   5        8.74       11.01      2.00 o 
  -5   6   5        0.32       -0.76      1.32 o 
  -4   6   5      178.71      187.04      6.02 o 
  -3   6   5      428.46      438.40     10.55 o 
  -2   6   5       20.79       18.58      2.50 o 
  -1   6   5      106.23      109.35      4.48 o 
   0   6   5      861.07      872.81     45.01 o 
   1   6   5     1083.92     1065.36     35.36 o 
   2   6   5       18.68       18.74      2.53 o 
   3   6   5      439.12      421.29     16.24 o 
   4   6   5        9.49       11.82      2.50 o 
   5   6   5        1.14       -3.47      2.91 o 
   6   6   5       71.29       62.55      6.54 o 
   7   6   5       18.94       28.30      5.24 o 
   8   6   5       65.77       63.30      6.37 o 
   9   6   5       10.63        6.28      4.09 o 
  10   6   5       37.22       36.74      6.13 o 
 -10   7   5       18.01       18.93      3.89 o 
  -9   7   5        1.46       -1.38      2.82 o 
  -8   7   5        9.15        3.39      5.67 o 
  -7   7   5       21.90       22.74      5.00 o 
  -6   7   5       63.74       62.43      4.21 o 
  -5   7   5        1.07       -1.59      1.88 o 
  -4   7   5        3.29        2.86      2.08 o 
  -3   7   5        0.61        0.87      1.90 o 
  -2   7   5       13.24        9.94      2.55 o 
  -1   7   5       14.38        9.30      2.44 o 
   0   7   5       31.04       30.28      3.90 o 
   1   7   5        1.41        5.16      3.08 o 
   2   7   5       25.43       28.36      2.95 o 
   3   7   5       11.01        9.07      2.27 o 
   4   7   5      105.87      101.91      4.44 o 
   5   7   5       21.43       22.99      3.70 o 
   6   7   5        0.34       -3.29      2.19 o 
   7   7   5       21.70       23.28      3.76 o 
   8   7   5       15.24       19.19      3.67 o 
   9   7   5        6.60        4.73      3.73 o 
  -8   8   5       11.80        6.65      3.42 o 
  -7   8   5        8.26        6.22      3.10 o 
  -6   8   5        2.24        2.38      2.28 o 
  -5   8   5        3.26        1.57      2.87 o 
  -4   8   5       53.22       56.40      4.22 o 
  -3   8   5       60.46       64.29      4.94 o 
  -2   8   5        1.55        2.63      2.03 o 
  -1   8   5       34.93       39.72      4.19 o 
   0   8   5        0.37        1.26      2.59 o 
   1   8   5       57.06       54.67      5.07 o 
   2   8   5       93.61       93.55      5.74 o 
   3   8   5       65.76       65.68      5.50 o 
   4   8   5        1.28       -0.82      2.49 o 
   5   8   5        8.14        9.06      3.19 o 
   6   8   5       16.49       21.60      3.86 o 
   7   8   5       20.89       31.73      4.46 o 
  -5   9   5        9.99        5.94      2.58 o 
  -4   9   5        1.55       -2.96      2.14 o 
  -3   9   5        0.33       -1.62      2.10 o 
  -2   9   5        6.33        2.81      2.34 o 
  -1   9   5        1.59        1.74      2.37 o 
   0   9   5        1.39        0.82      2.76 o 
   1   9   5       17.08       18.52      4.39 o 
   2   9   5        2.14        6.14      3.44 o 
   3   9   5        0.36       -3.56      4.27 o 
 -15   0   6        0.74       -2.83      3.66 o 
 -14   0   6        4.95        4.41      4.12 o 
 -13   0   6        0.14       -1.49      3.31 o 
 -12   0   6       95.89       95.75      7.98 o 
 -11   0   6      225.32      212.76     11.98 o 
 -10   0   6       91.63       93.94      4.93 o 
  -9   0   6     1639.81     1739.53     39.30 o 
  -8   0   6      499.02      504.55     13.59 o 
  -7   0   6      241.07      237.56      7.74 o 
  -6   0   6       77.17       71.12      3.77 o 
  -5   0   6      240.26      219.87      7.09 o 
  -4   0   6      306.61      323.98     17.43 o 
  -3   0   6     1677.83     1648.73     36.59 o 
  -2   0   6       20.67       21.68      3.17 o 
  -1   0   6      312.91      310.55     12.38 o 
   0   0   6     1095.27     1191.90     38.21 o 
   1   0   6     1006.58     1053.95     34.24 o 
   2   0   6      773.41      836.83     28.01 o 
   3   0   6       36.78       38.89      4.08 o 
   4   0   6       98.75      110.12      6.42 o 
   5   0   6      585.93      622.99     21.88 o 
   6   0   6      219.92      223.29      7.48 o 
   7   0   6      730.43      822.43     20.22 o 
   8   0   6      232.33      246.31     12.56 o 
   9   0   6       25.39       26.22      5.04 o 
  10   0   6       18.76       19.66      4.83 o 
  11   0   6      233.36      259.94     14.02 o 
  12   0   6       15.41       21.20      5.38 o 
  13   0   6        0.03       -1.05      4.12 o 
 -15   1   6        1.58       -1.78      2.78 o 
 -14   1   6        8.82        7.16      3.17 o 
 -13   1   6        0.55       -2.73      2.14 o 
 -12   1   6        0.00       -1.86      2.26 o 
 -11   1   6        8.03        4.99      2.05 o 
 -10   1   6      287.26      315.83      9.62 o 
  -9   1   6       43.71       52.70      2.73 o 
  -8   1   6       82.27       77.27      2.96 o 
  -7   1   6        5.11        4.64      1.16 o 
  -6   1   6      135.68      135.96      3.30 o 
  -5   1   6       69.50       67.40      2.56 o 
  -4   1   6      373.82      349.42      6.97 o 
  -3   1   6       29.04       27.57      1.85 o 
  -2   1   6      119.48      134.09      5.04 o 
  -1   1   6      330.31      347.09      9.65 o 
   0   1   6      307.99      332.05     24.39 o 
   1   1   6      642.97      670.98     30.14 o 
   2   1   6      120.80      123.90      4.81 o 
   3   1   6       87.77      109.76      5.59 o 
   4   1   6        9.47       12.46      2.09 o 
   5   1   6      374.74      389.19      8.85 o 
   6   1   6       36.77       33.69      2.27 o 
   7   1   6      114.45      113.84      6.10 o 
   8   1   6       37.52       35.22      5.97 o 
   9   1   6        1.45       -0.51      3.53 o 
  10   1   6       17.55       17.15      3.29 o 
  11   1   6      142.97      145.88      7.13 o 
  12   1   6       66.81       66.14      8.84 o 
  13   1   6        8.66        6.98      3.27 o 
 -14   2   6       51.81       70.34      5.92 o 
 -13   2   6        3.24        2.37      2.61 o 
 -12   2   6        6.15        8.84      2.90 o 
 -11   2   6       30.99       28.11      3.92 o 
 -10   2   6       68.68       63.86      4.18 o 
  -9   2   6      416.57      418.55      7.61 o 
  -8   2   6        0.01       -1.48      1.21 o 
  -7   2   6       16.05       18.27      1.85 o 
  -6   2   6       21.50       23.07      2.62 o 
  -5   2   6       90.87       85.56      2.92 o 
  -4   2   6     1102.01     1154.71     18.91 o 
  -3   2   6     1220.84     1136.13     21.50 o 
  -2   2   6       44.02       39.53      5.30 o 
  -1   2   6        1.65        0.61      1.47 o 
   0   2   6       89.54      100.51      4.40 o 
   1   2   6       54.15       62.63      3.41 o 
   2   2   6       63.97       62.09      3.43 o 
   3   2   6      379.94      396.99     13.59 o 
   4   2   6       12.66       10.54      2.30 o 
   5   2   6       42.10       39.36      2.73 o 
   6   2   6       64.97       75.04      2.81 o 
   7   2   6        0.38       -1.63      1.40 o 
   8   2   6       30.59       37.24      3.00 o 
   9   2   6       11.41        7.11      2.89 o 
  10   2   6        7.34        6.20      2.97 o 
  11   2   6      164.74      168.98      7.69 o 
  12   2   6        0.07        0.11      2.81 o 
  13   2   6        0.42       -0.79      3.05 o 
 -14   3   6        1.48       -2.58      2.80 o 
 -13   3   6       26.82       24.73      4.13 o 
 -12   3   6       46.10       63.91      6.46 o 
 -11   3   6        2.47        5.80      2.17 o 
 -10   3   6       78.19       80.79      3.75 o 
  -9   3   6      253.26      252.13      5.44 o 
  -8   3   6      103.82      106.09      3.36 o 
  -7   3   6       62.57       69.47      2.68 o 
  -6   3   6       46.84       43.02      2.11 o 
  -5   3   6       30.78       32.16      1.97 o 
  -4   3   6        7.54        6.64      1.24 o 
  -3   3   6      614.27      674.63     17.09 o 
  -2   3   6       15.41        7.77      2.71 o 
  -1   3   6       74.46       78.60      4.10 o 
   0   3   6       82.48       70.91      5.90 o 
   1   3   6       83.04       68.20      6.93 o 
   2   3   6      366.80      377.62     20.97 o 
   3   3   6      169.77      157.28      5.89 o 
   4   3   6       37.04       36.37      2.50 o 
   5   3   6        0.15       -1.16      1.17 o 
   6   3   6       98.38       87.54      3.70 o 
   7   3   6       71.77       67.57      3.39 o 
   8   3   6       23.59       29.13      2.91 o 
   9   3   6      119.01      124.00      8.28 o 
  10   3   6      166.92      177.64      7.59 o 
  11   3   6       44.59       46.26      4.83 o 
  12   3   6       31.50       31.17      4.37 o 
 -13   4   6        6.64        6.43      4.27 o 
 -12   4   6       19.54       23.60      3.00 o 
 -11   4   6        1.54        1.35      1.69 o 
 -10   4   6        0.11       -2.18      1.45 o 
  -9   4   6       21.83       25.21      2.46 o 
  -8   4   6        0.06       -1.68      1.12 o 
  -7   4   6       23.31       19.83      1.85 o 
  -6   4   6        4.32        0.96      1.21 o 
  -5   4   6       28.97       25.22      1.89 o 
  -4   4   6       70.44       72.20      3.18 o 
  -3   4   6      177.86      185.22      5.63 o 
  -2   4   6       16.16       15.02      3.78 o 
  -1   4   6        0.03        0.09      1.81 o 
   0   4   6      937.55      952.96     23.22 o 
   1   4   6       22.78       22.21      2.93 o 
   2   4   6       54.51       50.54      4.27 o 
   3   4   6       15.82       11.01      3.11 o 
   4   4   6      108.54      102.38      5.61 o 
   5   4   6        6.77        6.13      1.68 o 
   6   4   6      276.19      249.54      7.91 o 
   7   4   6      229.70      228.71      6.66 o 
   8   4   6        0.61        5.99      2.03 o 
   9   4   6       12.61        9.08      2.33 o 
  10   4   6       18.00       21.57      6.62 o 
  11   4   6        5.39        2.28      2.87 o 
  12   4   6        6.60        2.10      3.01 o 
 -12   5   6        8.53        6.99      2.48 o 
 -11   5   6       14.61       16.07      2.93 o 
 -10   5   6       12.24        4.73      2.24 o 
  -9   5   6       14.91       14.28      2.53 o 
  -8   5   6       88.68       86.33      3.65 o 
  -7   5   6       13.80        7.55      1.81 o 
  -6   5   6      275.30      269.51      6.49 o 
  -5   5   6      109.15       96.45      3.55 o 
  -4   5   6        2.47        0.04      1.53 o 
  -3   5   6       27.27       26.13      4.68 o 
  -2   5   6       84.62       91.28      4.01 o 
  -1   5   6       50.04       48.03      4.26 o 
   0   5   6     1522.82     1578.16     36.55 o 
   1   5   6      881.88      944.83     23.50 o 
   2   5   6       41.03       37.88      8.09 o 
   3   5   6       69.10       66.68      4.67 o 
   4   5   6       52.08       46.95      4.13 o 
   5   5   6       98.61       90.71      5.02 o 
   6   5   6        0.63       -2.19      1.99 o 
   7   5   6       78.00       84.47      4.84 o 
   8   5   6        0.08       -0.92      2.15 o 
   9   5   6       11.12        5.28      2.75 o 
  10   5   6        8.54        9.60      4.53 o 
  11   5   6       54.20       58.05      7.61 o 
 -11   6   6        0.68        1.79      2.23 o 
 -10   6   6       12.23        7.26      2.58 o 
  -9   6   6        2.52        1.04      2.15 o 
  -8   6   6       16.80       16.75      2.84 o 
  -7   6   6        7.98        5.47      1.88 o 
  -6   6   6        4.30        0.57      1.70 o 
  -5   6   6       48.38       41.67      3.54 o 
  -4   6   6       85.42       81.67      4.07 o 
  -3   6   6       53.00       44.37      3.80 o 
  -2   6   6       81.35       74.86      3.90 o 
  -1   6   6        8.10        7.32      2.68 o 
   0   6   6       14.40       12.43      3.25 o 
   1   6   6       39.61       37.11      4.33 o 
   2   6   6        1.06       -1.34      1.72 o 
   3   6   6      149.11      168.97      7.16 o 
   4   6   6        0.59       -1.96      2.13 o 
   5   6   6       19.40       23.91      3.42 o 
   6   6   6        9.06       15.18      4.53 o 
   7   6   6       31.10       34.55      5.92 o 
   8   6   6        0.89       -1.90      3.17 o 
   9   6   6        8.10        9.16      4.38 o 
  -9   7   6       53.92       58.68      5.73 o 
  -8   7   6       59.96       68.19      5.94 o 
  -7   7   6       10.36       12.55      3.44 o 
  -6   7   6      178.94      181.58      6.45 o 
  -5   7   6        5.82        3.38      2.17 o 
  -4   7   6        7.46        4.05      2.20 o 
  -3   7   6        6.53        4.07      2.17 o 
  -2   7   6        2.64        4.69      2.21 o 
  -1   7   6        1.66       -1.67      2.64 o 
   0   7   6      165.77      158.83      7.27 o 
   1   7   6       29.47       29.94      4.12 o 
   2   7   6      252.51      239.54      9.26 o 
   3   7   6        1.42        4.06      2.77 o 
   4   7   6       61.84       63.81      7.59 o 
   5   7   6        1.74       -3.42      2.28 o 
   6   7   6        0.19        0.66      2.44 o 
   7   7   6       38.12       38.30      4.46 o 
   8   7   6        6.17        5.94      3.08 o 
  -7   8   6        2.40        4.29      3.30 o 
  -6   8   6        0.41       -1.12      2.45 o 
  -5   8   6        0.59        0.70      2.26 o 
  -4   8   6       60.47       68.31      7.83 o 
  -3   8   6       62.96       66.29      4.41 o 
  -2   8   6       18.14       18.18      3.01 o 
  -1   8   6       16.33       13.01      3.52 o 
   0   8   6      110.10       95.38      5.98 o 
   1   8   6        0.10       -2.85      2.77 o 
   2   8   6       42.01       40.50      4.88 o 
   3   8   6       10.02        4.69      3.02 o 
   4   8   6        3.96       -0.85      3.70 o 
   5   8   6        6.88        8.47      4.98 o 
 -14   1   7        1.01       -2.73      2.80 o 
 -13   1   7        5.72        4.93      2.97 o 
 -12   1   7       14.95       13.75      3.35 o 
 -11   1   7       13.69       13.57      3.06 o 
 -10   1   7      491.69      559.19     10.97 o 
  -9   1   7       70.65       73.47      3.27 o 
  -8   1   7      338.19      351.02      7.57 o 
  -7   1   7        3.22        2.49      1.41 o 
  -6   1   7      394.32      380.47      7.84 o 
  -5   1   7        0.22       -1.39      1.02 o 
  -4   1   7        3.23        4.51      1.34 o 
  -3   1   7       23.85       30.94      7.17 o 
  -2   1   7       51.28       55.89      3.46 o 
  -1   1   7        4.09        6.53      1.89 o 
   0   1   7      413.31      409.73     13.90 o 
   1   1   7      229.19      241.66      7.80 o 
   2   1   7      248.00      244.09     19.28 o 
   3   1   7        1.05        0.32      1.60 o 
   4   1   7       12.69       13.10      2.44 o 
   5   1   7       58.62       53.24      3.54 o 
   6   1   7       37.51       36.36      3.95 o 
   7   1   7        1.55       -1.63      2.29 o 
   8   1   7        1.49       -0.99      2.14 o 
   9   1   7        0.97       -2.46      2.17 o 
  10   1   7      122.39      124.66      6.62 o 
  11   1   7       25.60       22.86      4.12 o 
  12   1   7        6.46        3.55      5.42 o 
 -14   2   7        2.64        5.66      3.37 o 
 -13   2   7       11.41        6.66      3.04 o 
 -12   2   7       12.81       12.47      3.18 o 
 -11   2   7       22.80       26.33      3.07 o 
 -10   2   7       83.06       90.06      4.38 o 
  -9   2   7      105.52       98.31      3.76 o 
  -8   2   7        9.88        7.01      1.77 o 
  -7   2   7      105.83      103.60      3.18 o 
  -6   2   7       48.87       50.30      2.27 o 
  -5   2   7        9.83        6.97      1.56 o 
  -4   2   7      349.44      331.38     22.86 o 
  -3   2   7       13.79       15.02      3.11 o 
  -2   2   7      165.13      173.48      7.70 o 
  -1   2   7       60.96       57.03      3.66 o 
   0   2   7       14.53       15.03      3.70 o 
   1   2   7        0.80        2.08      1.84 o 
   2   2   7       89.78       92.40      4.53 o 
   3   2   7      131.39      130.21      9.21 o 
   4   2   7      203.34      213.37      8.01 o 
   5   2   7       21.41       25.13      3.82 o 
   6   2   7       45.51       42.43      2.75 o 
   7   2   7        0.71       -1.95      1.75 o 
   8   2   7      200.27      216.17      7.90 o 
   9   2   7       34.16       32.57      4.26 o 
  10   2   7       24.16       19.08      7.08 o 
  11   2   7       23.98       28.06      4.52 o 
  12   2   7        0.00       -3.51      2.75 o 
 -13   3   7        4.69        6.55      3.30 o 
 -12   3   7       22.53       23.62      3.18 o 
 -11   3   7        0.62       -2.97      1.98 o 
 -10   3   7       23.73       21.60      3.53 o 
  -9   3   7       57.49       59.51      2.98 o 
  -8   3   7        1.77        0.57      1.35 o 
  -7   3   7       38.27       42.80      2.53 o 
  -6   3   7       67.15       52.16      2.46 o 
  -5   3   7       54.74       49.76      2.28 o 
  -4   3   7        4.84        6.72      3.22 o 
  -3   3   7       54.58       54.56      6.01 o 
  -2   3   7        0.17       -2.19      1.46 o 
  -1   3   7      229.31      212.85     13.97 o 
   0   3   7      129.24      132.87     14.46 o 
   1   3   7      591.43      583.87     22.84 o 
   2   3   7       21.60       17.44      2.79 o 
   3   3   7        6.61       12.09      2.41 o 
   4   3   7       36.64       45.25      2.97 o 
   5   3   7       36.80       38.90      3.18 o 
   6   3   7        1.81       -0.84      2.04 o 
   7   3   7       83.22       75.40      4.60 o 
   8   3   7        6.13       11.93      2.53 o 
   9   3   7       20.49       13.86      3.23 o 
  10   3   7        7.25        4.80      3.15 o 
  11   3   7        4.59        7.34      3.45 o 
 -12   4   7        0.25        0.18      2.67 o 
 -11   4   7       19.24       22.32      5.40 o 
 -10   4   7        4.80        5.99      1.88 o 
  -9   4   7        0.90       -0.87      1.54 o 
  -8   4   7        0.60       -1.91      1.27 o 
  -7   4   7       69.17       58.89      2.72 o 
  -6   4   7        0.05       -1.77      1.18 o 
  -5   4   7        0.20       -0.37      1.39 o 
  -4   4   7        5.23        5.22      2.22 o 
  -3   4   7        9.56        8.75      2.45 o 
  -2   4   7       45.46       44.91      4.59 o 
  -1   4   7      118.12      116.56      7.65 o 
   0   4   7       45.73       52.46     11.32 o 
   1   4   7      293.31      300.50     19.78 o 
   2   4   7      336.10      287.46     36.63 o 
   3   4   7       39.03       37.17      3.69 o 
   4   4   7      617.26      618.35     17.21 o 
   5   4   7        0.05        0.38      1.64 o 
   6   4   7        5.52        6.72      2.14 o 
   7   4   7        3.36        3.99      2.03 o 
   8   4   7       49.33       57.65      6.30 o 
   9   4   7       19.59       13.53      3.37 o 
  10   4   7      151.99      163.93     14.79 o 
  11   4   7        5.82        3.06      3.03 o 
 -11   5   7        0.17       -1.96      2.09 o 
 -10   5   7        0.18       -0.79      2.12 o 
  -9   5   7        2.26       -0.81      1.96 o 
  -8   5   7        1.15       -0.73      1.59 o 
  -7   5   7       13.45        8.52      2.02 o 
  -6   5   7       52.96       44.23      3.12 o 
  -5   5   7       91.12       83.66      4.13 o 
  -4   5   7        0.00       -2.34      1.56 o 
  -3   5   7        3.58        0.70      2.19 o 
  -2   5   7       24.64       15.76      3.18 o 
  -1   5   7        5.18        6.31      2.52 o 
   0   5   7       35.02       31.20      4.68 o 
   1   5   7      428.17      416.36     12.70 o 
   2   5   7       32.54       45.70      5.91 o 
   3   5   7       15.49       14.89      4.79 o 
   4   5   7       15.80       15.19      7.14 o 
   5   5   7        0.00       -4.22      3.34 o 
   6   5   7        0.72       -1.40      3.35 o 
   7   5   7        0.02       -3.40      2.26 o 
   8   5   7        4.31        3.31      2.73 o 
   9   5   7       20.02       39.11      4.53 o 
  10   5   7       38.14       48.22      7.02 o 
 -10   6   7       36.52       49.35      5.10 o 
  -9   6   7        3.00        2.46      2.44 o 
  -8   6   7       29.62       24.51      3.27 o 
  -7   6   7        0.33       -0.09      1.84 o 
  -6   6   7        4.10        0.13      2.01 o 
  -5   6   7      110.51       89.62      4.39 o 
  -4   6   7        0.84       -0.13      1.97 o 
  -3   6   7       72.89       68.97      4.70 o 
  -2   6   7        3.42       -0.69      2.17 o 
  -1   6   7        0.34       -2.56      2.26 o 
   0   6   7      110.10      102.33      7.01 o 
   1   6   7       12.56       12.11      3.17 o 
   2   6   7        3.29       -1.31      2.60 o 
   3   6   7       23.11       19.78      3.44 o 
   4   6   7       26.30       17.08      4.50 o 
   5   6   7        0.00       -2.52      2.38 o 
   6   6   7       26.20       24.95      3.85 o 
   7   6   7      176.54      165.03      9.74 o 
   8   6   7        2.15        5.10      4.23 o 
  -8   7   7        0.10       -2.47      3.00 o 
  -7   7   7        8.33        8.92      2.74 o 
  -6   7   7       18.46       20.91      3.16 o 
  -5   7   7        6.50        2.40      2.38 o 
  -4   7   7        0.08       -2.76      2.09 o 
  -3   7   7        0.31       -1.97      2.56 o 
  -2   7   7        0.68       -1.51      2.64 o 
  -1   7   7       30.72       23.48      3.97 o 
   0   7   7        4.42       10.24      8.26 o 
   1   7   7      229.89      205.57      8.71 o 
   2   7   7        7.36       10.97      3.43 o 
   3   7   7       46.59       53.62      5.82 o 
   4   7   7        1.08       -0.17      4.03 o 
   5   7   7        5.60        4.61      4.45 o 
   6   7   7        1.07       -1.12      4.05 o 
  -5   8   7        8.84        5.44      2.72 o 
  -4   8   7       20.29       11.10      3.01 o 
  -3   8   7        0.24       -3.67      2.50 o 
  -2   8   7       17.58       22.77      4.18 o 
  -1   8   7        1.39        0.85      3.18 o 
   0   8   7        0.05       -2.59      3.00 o 
   1   8   7        6.70        5.05      3.18 o 
   2   8   7       53.03       55.10      6.87 o 
   3   8   7        3.85        1.31      4.35 o 
 -13   0   8       54.77       57.41      8.09 o 
 -12   0   8       33.42       32.11      6.63 o 
 -11   0   8        4.94        1.16      2.39 o 
 -10   0   8        6.88        1.31      2.91 o 
  -9   0   8      170.28      177.71      7.29 o 
  -8   0   8       13.06        7.95      2.74 o 
  -7   0   8        0.89        0.86      2.14 o 
  -6   0   8       98.36       83.77      4.68 o 
  -5   0   8       42.33       45.74      6.53 o 
  -4   0   8      381.96      394.17     16.10 o 
  -3   0   8     1360.02     1280.66     42.19 o 
  -1   0   8       40.11       49.60      5.69 o 
   0   0   8        0.00       -3.10      2.07 o 
   1   0   8        4.39        1.37      2.69 o 
   2   0   8       34.66       36.95      5.19 o 
   3   0   8      258.47      270.46     12.60 o 
   4   0   8       25.65       30.64      5.18 o 
   5   0   8      132.62      139.39      8.64 o 
   6   0   8       27.08       31.72      6.50 o 
   7   0   8       35.67       30.78      6.30 o 
   8   0   8       98.22      114.31      9.09 o 
   9   0   8      134.31      158.42     11.22 o 
  10   0   8        0.00       -0.60      3.95 o 
  11   0   8        8.37        4.02      4.45 o 
 -13   1   8       11.45       13.09      3.86 o 
 -12   1   8        2.99        1.05      3.01 o 
 -11   1   8        8.92        9.01      2.42 o 
 -10   1   8       92.68       95.59      3.87 o 
  -9   1   8      512.30      577.76     11.46 o 
  -8   1   8        0.30       -1.66      1.41 o 
  -7   1   8       74.30       60.69      2.96 o 
  -6   1   8       23.07       21.13      2.23 o 
  -5   1   8        1.82        2.53      1.44 o 
  -4   1   8       57.44       54.07      3.79 o 
  -3   1   8      155.68      160.61      6.42 o 
  -2   1   8        2.50        2.32      2.54 o 
  -1   1   8       25.78       32.52      3.30 o 
   0   1   8      148.21      146.06      6.04 o 
   1   1   8        0.27       -1.99      1.79 o 
   2   1   8      184.41      182.03     13.89 o 
   3   1   8      297.73      294.95     10.52 o 
   4   1   8      134.57      133.20      5.85 o 
   5   1   8        3.63       -1.68      2.00 o 
   6   1   8       28.06       23.83      2.51 o 
   7   1   8        0.85       -1.94      1.95 o 
   8   1   8        4.32        2.17      2.79 o 
   9   1   8       24.60       24.68      4.30 o 
  10   1   8        0.01       -0.75      2.77 o 
  11   1   8        0.25       -0.42      3.15 o 
 -13   2   8       66.04       91.43      6.24 o 
 -12   2   8       56.07       64.52      4.27 o 
 -11   2   8      111.25      109.09      5.03 o 
 -10   2   8        1.63        0.55      1.72 o 
  -9   2   8        0.09       -0.49      1.73 o 
  -8   2   8      347.75      366.41      8.22 o 
  -7   2   8        1.11       -1.00      1.51 o 
  -6   2   8        1.63       -0.05      1.39 o 
  -5   2   8        6.21        3.45      1.81 o 
  -4   2   8        5.16       -0.47      1.92 o 
  -3   2   8       53.88       52.28      3.76 o 
  -2   2   8       70.96       71.29      4.28 o 
  -1   2   8        0.77        2.32      2.12 o 
   0   2   8      731.10      746.15     19.15 o 
   1   2   8       53.32       49.30      7.15 o 
   2   2   8        1.98       -0.78      2.00 o 
   3   2   8        4.93        5.15      3.71 o 
   4   2   8      185.85      173.38      6.91 o 
   5   2   8      136.66      141.08      6.66 o 
   6   2   8       38.47       32.16      3.32 o 
   7   2   8       82.55       76.63      4.20 o 
   8   2   8       99.06      101.71      6.01 o 
   9   2   8        3.33       -0.23      2.79 o 
  10   2   8       47.66       43.81      5.28 o 
  11   2   8       18.74       19.09      4.43 o 
 -12   3   8        2.80       -0.18      2.21 o 
 -11   3   8       29.23       25.13      4.23 o 
 -10   3   8        7.09       11.52      3.30 o 
  -9   3   8        6.86        7.61      2.12 o 
  -8   3   8      140.61      157.24      5.88 o 
  -7   3   8       81.61       81.89      3.53 o 
  -6   3   8      147.87      139.25      4.44 o 
  -5   3   8        0.18        0.20      2.10 o 
  -4   3   8       10.54       11.78      2.68 o 
  -3   3   8       40.65       43.12      4.01 o 
  -2   3   8       66.73       61.66      4.14 o 
  -1   3   8        1.47        0.00      2.09 o 
   0   3   8      103.80       96.81      5.13 o 
   1   3   8      626.75      639.87     30.28 o 
   2   3   8      243.09      228.59      9.01 o 
   3   3   8      142.81      148.18     10.23 o 
   4   3   8       35.30       29.10      3.70 o 
   5   3   8        3.23        2.12      1.84 o 
   6   3   8       32.01       25.58      5.18 o 
   7   3   8       65.49       73.79      4.06 o 
   8   3   8       36.62       29.56      3.49 o 
   9   3   8        7.34        6.72      3.35 o 
  10   3   8       18.14       19.15      4.18 o 
 -11   4   8        2.78        2.81      2.92 o 
 -10   4   8        0.37       -2.87      3.17 o 
  -9   4   8       21.62       20.47      5.90 o 
  -8   4   8       27.33       24.53      2.70 o 
  -7   4   8       22.92       23.13      2.53 o 
  -6   4   8       55.45       47.86      3.70 o 
  -5   4   8      152.41      139.82      6.48 o 
  -4   4   8      144.87      154.26      9.79 o 
  -3   4   8      158.28      184.55     10.86 o 
  -2   4   8      375.56      340.50     35.35 o 
  -1   4   8        4.45        3.26      2.31 o 
   0   4   8      179.57      163.05     24.81 o 
   1   4   8        6.30        1.09      2.23 o 
   2   4   8       23.53       19.86      3.24 o 
   3   4   8       63.95       59.08      4.27 o 
   4   4   8       98.52       91.46      4.95 o 
   5   4   8       12.69        5.75      2.69 o 
   6   4   8        0.00       -2.05      1.94 o 
   7   4   8      136.14      145.06      6.64 o 
   8   4   8       40.58       37.64      3.72 o 
   9   4   8       25.53       25.09      4.02 o 
 -10   5   8       47.15       62.00      5.73 o 
  -9   5   8       53.01       56.82      5.16 o 
  -8   5   8       50.00       48.55      3.41 o 
  -7   5   8       10.33        7.02      2.13 o 
  -6   5   8       77.80       73.38      4.08 o 
  -5   5   8        8.21       12.38      3.38 o 
  -4   5   8        0.78        0.13      2.37 o 
  -3   5   8       42.96       32.82      4.14 o 
  -2   5   8        8.50        3.34      2.60 o 
  -1   5   8        2.08        4.09      2.45 o 
   0   5   8        3.38       -1.14      3.57 o 
   1   5   8       90.48       66.55     13.70 o 
   2   5   8      109.84       89.96     15.88 o 
   3   5   8      130.72      113.13      5.60 o 
   4   5   8        1.82        1.33      2.56 o 
   5   5   8        2.66       -0.87      3.51 o 
   6   5   8        3.95        1.28      2.98 o 
   7   5   8        0.12       -5.79      3.86 o 
   8   5   8        0.77       -2.91      2.75 o 
  -9   6   8        3.13        2.38      2.52 o 
  -8   6   8        0.13       -3.09      2.06 o 
  -7   6   8       16.33       13.10      2.78 o 
  -6   6   8        1.73       -1.84      2.11 o 
  -5   6   8        1.24       -2.20      2.48 o 
  -4   6   8        9.69        5.44      3.00 o 
  -3   6   8       31.77       27.60      7.17 o 
  -2   6   8       10.26       10.14      4.52 o 
  -1   6   8        0.14       -2.95      2.37 o 
   0   6   8      110.18      124.26      6.53 o 
   1   6   8        9.92       11.60      3.52 o 
   2   6   8       11.14       20.28      5.52 o 
   3   6   8        1.14       -1.18      1.85 o 
   4   6   8        0.17       -6.04      4.03 o 
   5   6   8       12.39       14.95      4.04 o 
   6   6   8       45.38       51.08      5.26 o 
  -6   7   8        5.57        3.25      2.61 o 
  -5   7   8        7.54        8.08      7.68 o 
  -4   7   8       17.17       11.48      3.48 o 
  -3   7   8        1.93       -2.79      2.91 o 
  -2   7   8        0.07       -2.56      2.81 o 
  -1   7   8        0.30       -1.69      2.73 o 
   0   7   8        3.58       -0.93      2.81 o 
   1   7   8        1.27       -4.02      2.68 o 
   2   7   8        1.82       -0.43      3.02 o 
   3   7   8       12.72       11.22      3.63 o 
   4   7   8        0.30        1.77      5.22 o 
 -12   1   9        0.02        1.50      3.13 o 
 -11   1   9       24.64       28.17      3.99 o 
 -10   1   9       34.05       43.35      3.85 o 
  -9   1   9       32.42       29.29      3.14 o 
  -8   1   9        9.37        5.99      2.00 o 
  -7   1   9       12.89        7.88      2.08 o 
  -6   1   9        1.01       -0.28      1.78 o 
  -5   1   9       30.13       28.33      5.86 o 
  -4   1   9        0.62       -1.28      1.84 o 
  -3   1   9       62.82       67.41      4.62 o 
  -2   1   9        2.04       -0.10      2.00 o 
  -1   1   9      143.42      146.74      7.15 o 
   0   1   9       35.66       42.88      4.12 o 
   1   1   9       66.63       73.89     11.36 o 
   2   1   9      433.48      447.78     16.05 o 
   3   1   9       38.53       39.64      4.15 o 
   4   1   9      105.49      103.78      5.54 o 
   5   1   9        1.03        1.15      2.56 o 
   6   1   9        1.32       -0.95      1.77 o 
   7   1   9       11.33       10.94      2.85 o 
   8   1   9      202.63      241.67     18.05 o 
   9   1   9        1.71       -0.31      3.07 o 
 -11   2   9        9.12       15.33      2.98 o 
 -10   2   9       44.35       55.63      3.69 o 
  -9   2   9       46.44       56.00      3.78 o 
  -8   2   9       41.64       51.14      3.72 o 
  -7   2   9       16.01       15.19      2.35 o 
  -6   2   9        2.32       -1.67      2.01 o 
  -5   2   9        6.02        6.42      2.50 o 
  -4   2   9        1.44       -1.38      1.97 o 
  -3   2   9       22.21       16.42      3.02 o 
  -2   2   9        0.02       -2.34      1.85 o 
  -1   2   9       25.49       24.88      3.46 o 
   0   2   9       86.34       87.86      5.06 o 
   1   2   9       58.62       59.67      4.91 o 
   2   2   9      207.88      196.83      7.79 o 
   3   2   9      170.47      183.08     10.09 o 
   4   2   9       18.06       22.81      3.53 o 
   5   2   9        1.27        1.33      2.16 o 
   6   2   9       25.14       25.13      3.27 o 
   7   2   9       27.86       31.85      3.73 o 
   8   2   9        2.17        3.63      3.07 o 
   9   2   9        0.34       -4.08      2.72 o 
 -11   3   9        0.95       -1.97      2.21 o 
 -10   3   9       47.27       61.76      4.60 o 
  -9   3   9       25.97       32.30      3.29 o 
  -8   3   9       38.09       38.78      4.19 o 
  -7   3   9      126.57      124.01      5.24 o 
  -6   3   9       54.35       51.97      4.72 o 
  -5   3   9        0.32       -0.04      3.21 o 
  -4   3   9        7.82        2.60      2.47 o 
  -3   3   9       40.02       38.65      4.02 o 
  -2   3   9        2.96        4.15      3.58 o 
  -1   3   9       62.56       52.36      4.31 o 
   0   3   9        0.64        1.30      2.32 o 
   1   3   9        7.29       12.48      4.29 o 
   2   3   9       33.15       34.66      9.07 o 
   3   3   9       43.34       43.75      5.63 o 
   4   3   9        0.00        0.35      2.64 o 
   5   3   9        0.01       -2.03      1.84 o 
   6   3   9       21.92       17.58      3.42 o 
   7   3   9       70.91       66.55      4.79 o 
   8   3   9        2.29        3.31      3.19 o 
 -10   4   9       84.70      100.66     13.51 o 
  -9   4   9       18.05       22.78      3.42 o 
  -8   4   9       67.95       65.39      4.62 o 
  -7   4   9        1.87        1.83      3.36 o 
  -6   4   9        8.65        6.28      2.89 o 
  -5   4   9        9.43       14.96      3.41 o 
  -4   4   9       29.03       36.71      4.42 o 
  -3   4   9       32.95       39.68      4.26 o 
  -2   4   9        8.14       10.75      2.89 o 
  -1   4   9      103.04       95.63     19.01 o 
   0   4   9       74.87       57.84      4.91 o 
   1   4   9       60.02       55.57      4.38 o 
   2   4   9        5.78        2.77      3.43 o 
   3   4   9       10.20        9.94      4.41 o 
   4   4   9        8.66        3.14      2.11 o 
   5   4   9        0.60       -1.87      2.50 o 
   6   4   9        6.01        4.36      2.41 o 
   7   4   9        0.11        0.43      2.44 o 
  -8   5   9       28.73       36.36      9.09 o 
  -7   5   9        1.31        2.61      4.23 o 
  -6   5   9        2.31       -1.50      3.42 o 
  -5   5   9        1.89       -0.25      3.99 o 
  -4   5   9       70.44       64.78      9.77 o 
  -3   5   9        0.00       -1.03      2.37 o 
  -2   5   9       21.30       16.74      3.30 o 
  -1   5   9       16.58       10.30      3.52 o 
   0   5   9       24.11       21.92      8.70 o 
   1   5   9       54.71       54.29      4.32 o 
   2   5   9        4.33        5.10      2.60 o 
   3   5   9        0.01        2.49      2.55 o 
   4   5   9       12.28       18.21      5.60 o 
   5   5   9       10.88        2.68      4.60 o 
   6   5   9       17.92       12.86      3.91 o 
  -6   6   9       21.57       14.04      3.75 o 
  -5   6   9        4.86       -1.80      2.66 o 
  -4   6   9        5.11        6.42      3.19 o 
  -3   6   9       16.13       11.81      3.58 o 
  -2   6   9       78.11       75.57      5.47 o 
  -1   6   9       10.18        3.60      4.40 o 
   0   6   9       19.26       16.44      3.32 o 
   1   6   9       19.06       12.19      3.02 o 
   2   6   9        2.72       -0.44      2.35 o 
   3   6   9      170.45      139.48     22.98 o 
   4   6   9       82.98       89.20      9.10 o 
 -10   0  10        0.78        0.31      2.77 o 
  -9   0  10        1.17        0.00      2.80 o 
  -8   0  10       81.91       96.91      5.87 o 
  -7   0  10      320.78      328.50     15.47 o 
  -6   0  10       86.76       87.83      7.56 o 
  -5   0  10        3.28       -1.34      3.22 o 
  -4   0  10        0.17       -1.58      3.12 o 
  -3   0  10       22.61       27.69      5.25 o 
  -2   0  10       29.68       28.98      5.34 o 
  -1   0  10      130.71      127.43      8.84 o 
   0   0  10       94.02       96.80      8.04 o 
   1   0  10      748.66      786.21     29.57 o 
   2   0  10      156.96      173.26     10.71 o 
   3   0  10       19.49       16.88      5.03 o 
   4   0  10       95.54       87.60      7.83 o 
   5   0  10       14.60       17.93      5.21 o 
   6   0  10        3.36        0.54      2.82 o 
   7   0  10       85.87       90.12      9.12 o 
   8   0  10        4.99        1.16      5.12 o 
 -10   1  10        0.23        0.58      2.00 o 
  -9   1  10       13.18       10.69      2.39 o 
  -8   1  10       21.80       28.69      2.98 o 
  -7   1  10       12.38        8.51      3.33 o 
  -6   1  10        2.26        1.25      2.55 o 
  -5   1  10       43.96       38.46      4.37 o 
  -4   1  10        0.00       -0.47      2.15 o 
  -3   1  10       33.60       32.28      3.83 o 
  -2   1  10       46.57       48.10      7.82 o 
  -1   1  10       18.20       17.25      6.94 o 
   0   1  10        2.25       -1.81      2.45 o 
   1   1  10       33.81       33.37      4.37 o 
   2   1  10        0.71       -1.53      2.61 o 
   3   1  10       11.62       15.91      5.18 o 
   4   1  10        3.20       -2.97      2.47 o 
   5   1  10       10.17        9.21      3.09 o 
   6   1  10        2.18       -0.96      2.38 o 
   7   1  10        8.06        4.65      3.77 o 
   8   1  10        1.70       -0.95      3.48 o 
 -10   2  10       17.48       22.01      2.99 o 
  -9   2  10        0.72       -0.20      2.12 o 
  -8   2  10       47.53       39.52      3.82 o 
  -7   2  10        2.84        1.96      2.85 o 
  -6   2  10       11.88       15.85      3.38 o 
  -5   2  10        0.06       -0.36      2.35 o 
  -4   2  10       14.77       10.54      3.05 o 
  -3   2  10        1.40       -3.23      2.15 o 
  -2   2  10        3.39        1.35      2.52 o 
  -1   2  10       10.42        7.59      2.84 o 
   0   2  10        7.91        7.77      2.90 o 
   1   2  10        5.22        2.12      7.60 o 
   2   2  10       56.26       58.87      5.32 o 
   3   2  10       41.61       31.58      4.24 o 
   4   2  10       12.54       11.83      3.17 o 
   5   2  10       10.16       11.82      3.95 o 
   6   2  10        1.67       -1.29      2.51 o 
   7   2  10        7.01       11.57      5.30 o 
  -9   3  10        5.14        1.98      2.19 o 
  -8   3  10       39.41       48.12      4.31 o 
  -7   3  10        6.15        6.45      3.18 o 
  -6   3  10        3.10        1.69      2.68 o 
  -5   3  10       27.66       22.20      3.85 o 
  -4   3  10        5.25        1.85      2.62 o 
  -3   3  10        9.27        8.48      3.66 o 
  -2   3  10       64.42       58.20      4.79 o 
  -1   3  10        2.25       -0.04      2.64 o 
   0   3  10       58.44       71.51      4.93 o 
   1   3  10       35.97       44.86      6.49 o 
   2   3  10       57.35       58.59      9.07 o 
   3   3  10       10.95       15.27      3.77 o 
   4   3  10        1.64       -1.61      2.48 o 
   5   3  10        1.55       -3.38      2.78 o 
   6   3  10        6.42        8.26      2.85 o 
  -8   4  10        1.58        1.39      3.03 o 
  -7   4  10       95.25      112.29      6.32 o 
  -6   4  10       27.81       28.46      4.15 o 
  -5   4  10        0.28       -0.29      2.53 o 
  -4   4  10        2.32        0.36      2.56 o 
  -3   4  10        3.10        4.11      3.45 o 
  -2   4  10       60.58       62.04      5.39 o 
  -1   4  10        2.42        3.23      2.68 o 
   0   4  10        1.87        0.62      3.08 o 
   1   4  10       26.65       30.63      7.87 o 
   2   4  10        0.09       -3.30      2.39 o 
   3   4  10       27.49       26.77      4.51 o 
   4   4  10       11.47       12.07      2.70 o 
   5   4  10        1.18       -0.34      3.02 o 
  -6   5  10       26.97       35.29      4.59 o 
  -5   5  10        1.57        0.66      2.73 o 
  -4   5  10        2.86        1.81      2.57 o 
  -3   5  10        1.46       -0.56      2.44 o 
  -2   5  10        5.42        1.93      5.36 o 
  -1   5  10       79.25       72.51      5.18 o 
   0   5  10       84.25       81.06     11.88 o 
   1   5  10        1.11       -1.63      2.55 o 
   2   5  10       29.86       33.20      4.31 o 
   3   5  10       31.03       30.84      4.09 o 
  -8   1  11        0.27       -2.71      4.12 o 
  -7   1  11        0.36       -3.24      2.50 o 
  -6   1  11       28.23       25.39      6.26 o 
  -5   1  11       11.85        8.18      3.33 o 
  -4   1  11       11.47       11.16      3.31 o 
  -3   1  11       39.81       33.10      6.05 o 
  -2   1  11        0.72       -3.50      2.42 o 
  -1   1  11        0.19       -1.92      2.36 o 
   0   1  11       29.71       27.51      5.88 o 
   1   1  11       73.43       80.63      5.58 o 
   2   1  11      107.18      106.67      6.22 o 
   3   1  11       67.50       74.11      5.83 o 
   4   1  11        9.17        7.88      3.44 o 
   5   1  11        0.14       -1.01      2.84 o 
  -7   2  11       10.61        7.29      3.27 o 
  -6   2  11        0.04       -0.28      3.91 o 
  -5   2  11        0.69       -3.74      2.49 o 
  -4   2  11       15.11       17.77      3.74 o 
  -3   2  11        3.51        4.04      2.94 o 
  -2   2  11       25.95       21.26      4.34 o 
  -1   2  11        4.82        3.76      2.93 o 
   0   2  11      110.70      114.37      6.37 o 
   1   2  11       35.20       38.51      4.81 o 
   2   2  11        2.02        1.46      2.95 o 
   3   2  11       76.64       79.86      9.46 o 
   4   2  11       19.66       25.17      4.31 o 
  -6   3  11       33.50       41.71      4.84 o 
  -5   3  11       12.38       13.87      3.79 o 
  -4   3  11        0.20       -0.07      2.74 o 
  -3   3  11        6.72        2.24      2.87 o 
  -2   3  11        7.12        4.70      2.97 o 
  -1   3  11        1.89       -1.91      2.50 o 
   0   3  11       23.88       22.63      7.18 o 
   1   3  11       37.85       36.26      4.64 o 
   2   3  11       20.42       19.03      5.07 o 
   3   3  11       41.70       46.55      5.05 o 
  -4   4  11        3.38        2.76      3.07 o 
  -3   4  11        0.00       -3.72      2.58 o 
  -2   4  11        7.78        6.95      3.35 o 
  -1   4  11        6.60        7.95      3.30 o 
   0   4  11        0.22        0.56      2.75 o 
   1   4  11        5.92        8.32      3.20 o 
  -4   0  12        1.66       -0.86      4.02 o 
  -3   0  12        7.98        4.59      4.39 o 
  -2   0  12       23.87       35.73      6.75 o 
  -1   0  12        3.74       -0.97      3.77 o 
   0   0  12        0.42       -2.52      4.10 o 
   1   0  12       42.72       38.37      7.22 o 
  -3   1  12        1.70        1.29      3.08 o 
  -2   1  12        0.50        1.02      3.13 o 
  -1   1  12        3.98        1.68      2.92 o 
   0   1  12       15.24       17.90      4.12 o 
                                                 
